# Supplementary material for: Crop–Weed Introgression Plays Critical Roles in Genetic Differentiation and Diversity of Weedy Rice: A Case Study of Human-Influenced Weed Evolution
Source: Biology (Basel). 2023 May 19;12(5):744. doi: 10.3390/biology12050744 (PMC10215757; doi:10.3390/biology12050744)
Supplement: Supplementary file 1 [file biology-12-00744-s001.zip]

Archive with 1 entries (1 files):
- biology-2331317-supplementary.xlsx
