# Supplementary material for: Crop–Weed Introgression Plays Critical Roles in Genetic Differentiation and Diversity of Weedy Rice: A Case Study of Human-Influenced Weed Evolution
Source: Biology (Basel). 2023 May 19;12(5):744. doi: 10.3390/biology12050744 (PMC10215757; doi:10.3390/biology12050744)
Supplement: Supplementary file 1 [file biology-12-00744-s001.zip › biology-2331317-supplementary.xlsx]

## Sheet: Table S1
Table S1. The localities, GPS readings, indica-japonica chanrateristics (Fj) of weedy rice and cultivated rice samples used in this study
Locality (county, city, Locality)	Longitude (°E)	Latitude (°N)	Population ID	Individual ID	Fj value of individual	indica-japonica characteristics
Jintan, Changzhou, Jiangsu	119.43	31.74	CZ1	CZ1-1	0.0285714	indica
Jintan, Changzhou, Jiangsu	119.43	31.74	CZ1	CZ1-2	0.0277778	indica
Jintan, Changzhou, Jiangsu	119.43	31.74	CZ1	CZ1-3	0.0810811	indica
Jintan, Changzhou, Jiangsu	119.43	31.74	CZ1	CZ1-4	0	indica
Jintan, Changzhou, Jiangsu	119.43	31.74	CZ1	CZ1-5	0.105263	indica
Jintan, Changzhou, Jiangsu	119.43	31.74	CZ1	CZ1-6	0.027027	indica
Jintan, Changzhou, Jiangsu	119.43	31.74	CZ1	CZ1-7	0.027027	indica
Jintan, Changzhou, Jiangsu	119.43	31.74	CZ1	CZ1-8	0.0285714	indica
Jintan, Changzhou, Jiangsu	119.43	31.74	CZ1	CZ1-9	0.0735294	indica
Jintan, Changzhou, Jiangsu	119.43	31.74	CZ1	CZ1-10	0.0285714	indica
Jintan, Changzhou, Jiangsu	119.43	31.74	CZ1	CZ1-11	0.027027	indica
Jintan, Changzhou, Jiangsu	119.43	31.74	CZ1	CZ1-12	0.0285714	indica
Jintan, Changzhou, Jiangsu	119.43	31.74	CZ1	CZ1-13	0.027027	indica
Jintan, Changzhou, Jiangsu	119.43	31.74	CZ1	CZ1-14	0.105263	indica
Jintan, Changzhou, Jiangsu	119.43	31.74	CZ1	CZ1-15	0.0277778	indica
Jintan, Changzhou, Jiangsu	119.43	31.74	CZ1	CZ1-16	0.0526316	indica
Jintan, Changzhou, Jiangsu	119.43	31.74	CZ1	CZ1-17	0.0789474	indica
Jintan, Changzhou, Jiangsu	119.43	31.74	CZ1	CZ1-18	0.0263158	indica
Jintan, Changzhou, Jiangsu	119.43	31.74	CZ1	CZ1-19	0	indica
Jintan, Changzhou, Jiangsu	119.43	31.74	CZ1	CZ1-20	0.0277778	indica
Jintan, Changzhou, Jiangsu	119.43	31.74	CZ1	CZ1-21	0	indica
Jintan, Changzhou, Jiangsu	119.43	31.74	CZ1	CZ1-22	0.0277778	indica
Jintan, Changzhou, Jiangsu	119.43	31.74	CZ1	CZ1-23	0	indica
Jintan, Changzhou, Jiangsu	119.43	31.74	CZ1	CZ1-24	0.0571429	indica
Jintan, Changzhou, Jiangsu	119.43	31.74	CZ1	CZ1-25	0.0571429	indica
Jintan, Changzhou, Jiangsu	119.43	31.74	CZ1	CZ1-26	0.121622	indica
Jintan, Changzhou, Jiangsu	119.43	31.74	CZ1	CZ1-27	0.105263	indica
Jintan, Changzhou, Jiangsu	119.43	31.74	CZ1	CZ1-28	0.0540541	indica
Jintan, Changzhou, Jiangsu	119.43	31.74	CZ1	CZ1-29	0.105263	indica
Jintan, Changzhou, Jiangsu	119.43	31.74	CZ1	CZ1-30	0.027027	indica
Jintan, Changzhou, Jiangsu	119.43	31.74	CZ1	CZ1-31	0.0428571	indica
Wujin, Changzhou, Jiangsu	119.99	31.66	CZ2	CZ2-1	0.0540541	indica
Wujin, Changzhou, Jiangsu	119.99	31.66	CZ2	CZ2-2	0.22973	indica
Wujin, Changzhou, Jiangsu	119.99	31.66	CZ2	CZ2-3	0.0571429	indica
Wujin, Changzhou, Jiangsu	119.99	31.66	CZ2	CZ2-4	0.0526316	indica
Wujin, Changzhou, Jiangsu	119.99	31.66	CZ2	CZ2-5	0.0555556	indica
Wujin, Changzhou, Jiangsu	119.99	31.66	CZ2	CZ2-6	0.263158	intermediate
Wujin, Changzhou, Jiangsu	119.99	31.66	CZ2	CZ2-7	0.0526316	indica
Wujin, Changzhou, Jiangsu	119.99	31.66	CZ2	CZ2-8	0.263158	intermediate
Wujin, Changzhou, Jiangsu	119.99	31.66	CZ2	CZ2-9	0.0526316	indica
Wujin, Changzhou, Jiangsu	119.99	31.66	CZ2	CZ2-10	0.0526316	indica
Wujin, Changzhou, Jiangsu	119.99	31.66	CZ2	CZ2-11	0.0540541	indica
Wujin, Changzhou, Jiangsu	119.99	31.66	CZ2	CZ2-12	0.0277778	indica
Wujin, Changzhou, Jiangsu	119.99	31.66	CZ2	CZ2-13	0.0526316	indica
Wujin, Changzhou, Jiangsu	119.99	31.66	CZ2	CZ2-14	0.0526316	indica
Wujin, Changzhou, Jiangsu	119.99	31.66	CZ2	CZ2-15	0.0540541	indica
Wujin, Changzhou, Jiangsu	119.99	31.66	CZ2	CZ2-16	0.0526316	indica
Wujin, Changzhou, Jiangsu	119.99	31.66	CZ2	CZ2-17	0.0263158	indica
Wujin, Changzhou, Jiangsu	119.99	31.66	CZ2	CZ2-18	0.0789474	indica
Wujin, Changzhou, Jiangsu	119.99	31.66	CZ2	CZ2-19	0.0263158	indica
Wujin, Changzhou, Jiangsu	119.99	31.66	CZ2	CZ2-20	0.184211	indica
Wujin, Changzhou, Jiangsu	119.99	31.66	CZ2	CZ2-21	0.216216	indica
Wujin, Changzhou, Jiangsu	119.99	31.66	CZ2	CZ2-22	0.0277778	indica
Wujin, Changzhou, Jiangsu	119.99	31.66	CZ2	CZ2-23	0.0526316	indica
Wujin, Changzhou, Jiangsu	119.99	31.66	CZ2	CZ2-24	0.0555556	indica
Wujin, Changzhou, Jiangsu	119.99	31.66	CZ2	CZ2-25	0.0526316	indica
Wujin, Changzhou, Jiangsu	119.99	31.66	CZ2	CZ2-26	0.0540541	indica
Wujin, Changzhou, Jiangsu	119.99	31.66	CZ2	CZ2-27	0.0540541	indica
Wujin, Changzhou, Jiangsu	119.99	31.66	CZ2	CZ2-28	0.0540541	indica
Wujin, Changzhou, Jiangsu	119.99	31.66	CZ2	CZ2-29	0.0555556	indica
Wujin, Changzhou, Jiangsu	119.99	31.66	CZ2	CZ2-30	0.0571429	indica
Wujin, Changzhou, Jiangsu	119.99	31.66	CZ2	CZ2-31	0.0526316	indica
Liyang, Changzhou, Jiangsu	119.26	31.55	CZ3	CZ3-1	0.0277778	indica
Liyang, Changzhou, Jiangsu	119.26	31.55	CZ3	CZ3-2	0.105263	indica
Liyang, Changzhou, Jiangsu	119.26	31.55	CZ3	CZ3-3	0.0416667	indica
Liyang, Changzhou, Jiangsu	119.26	31.55	CZ3	CZ3-4	0.0833333	indica
Liyang, Changzhou, Jiangsu	119.26	31.55	CZ3	CZ3-5	0.0833333	indica
Liyang, Changzhou, Jiangsu	119.26	31.55	CZ3	CZ3-6	0.0810811	indica
Liyang, Changzhou, Jiangsu	119.26	31.55	CZ3	CZ3-7	0.131579	indica
Liyang, Changzhou, Jiangsu	119.26	31.55	CZ3	CZ3-8	0.0945946	indica
Liyang, Changzhou, Jiangsu	119.26	31.55	CZ3	CZ3-9	0.0555556	indica
Liyang, Changzhou, Jiangsu	119.26	31.55	CZ3	CZ3-10	0.0135135	indica
Liyang, Changzhou, Jiangsu	119.26	31.55	CZ3	CZ3-11	0.027027	indica
Liyang, Changzhou, Jiangsu	119.26	31.55	CZ3	CZ3-12	0.108108	indica
Liyang, Changzhou, Jiangsu	119.26	31.55	CZ3	CZ3-13	0.0857143	indica
Liyang, Changzhou, Jiangsu	119.26	31.55	CZ3	CZ3-14	0.0571429	indica
Liyang, Changzhou, Jiangsu	119.26	31.55	CZ3	CZ3-15	0.0945946	indica
Liyang, Changzhou, Jiangsu	119.26	31.55	CZ3	CZ3-16	0.0945946	indica
Liyang, Changzhou, Jiangsu	119.26	31.55	CZ3	CZ3-17	0.0833333	indica
Liyang, Changzhou, Jiangsu	119.26	31.55	CZ3	CZ3-18	0.125	indica
Liyang, Changzhou, Jiangsu	119.26	31.55	CZ3	CZ3-19	0.0945946	indica
Liyang, Changzhou, Jiangsu	119.26	31.55	CZ3	CZ3-20	0.0857143	indica
Liyang, Changzhou, Jiangsu	119.26	31.55	CZ3	CZ3-21	0.111111	indica
Liyang, Changzhou, Jiangsu	119.26	31.55	CZ3	CZ3-22	0.108108	indica
Liyang, Changzhou, Jiangsu	119.26	31.55	CZ3	CZ3-23	0.148649	indica
Liyang, Changzhou, Jiangsu	119.26	31.55	CZ3	CZ3-24	0.0945946	indica
Liyang, Changzhou, Jiangsu	119.26	31.55	CZ3	CZ3-25	0.0945946	indica
Liyang, Changzhou, Jiangsu	119.26	31.55	CZ3	CZ3-26	0.0277778	indica
Liyang, Changzhou, Jiangsu	119.26	31.55	CZ3	CZ3-27	0.0945946	indica
Liyang, Changzhou, Jiangsu	119.26	31.55	CZ3	CZ3-28	0	indica
Liyang, Changzhou, Jiangsu	119.26	31.55	CZ3	CZ3-29	0.0945946	indica
Liyang, Changzhou, Jiangsu	119.26	31.55	CZ3	CZ3-30	0.121622	indica
Liyang, Changzhou, Jiangsu	119.26	31.55	CZ3	CZ3-31	0.0555556	indica
Hongze, Huaian, Jiangsu	118.84	33.27	HA3	HA3-1	0.0555556	indica
Hongze, Huaian, Jiangsu	118.84	33.27	HA3	HA3-2	0.0540541	indica
Hongze, Huaian, Jiangsu	118.84	33.27	HA3	HA3-3	0.0540541	indica
Hongze, Huaian, Jiangsu	118.84	33.27	HA3	HA3-4	0.0277778	indica
Hongze, Huaian, Jiangsu	118.84	33.27	HA3	HA3-5	0.0694444	indica
Hongze, Huaian, Jiangsu	118.84	33.27	HA3	HA3-6	0.0526316	indica
Hongze, Huaian, Jiangsu	118.84	33.27	HA3	HA3-7	0.0394737	indica
Hongze, Huaian, Jiangsu	118.84	33.27	HA3	HA3-8	0.0526316	indica
Hongze, Huaian, Jiangsu	118.84	33.27	HA3	HA3-9	0.0833333	indica
Hongze, Huaian, Jiangsu	118.84	33.27	HA3	HA3-10	0.0277778	indica
Hongze, Huaian, Jiangsu	118.84	33.27	HA3	HA3-11	0.0294118	indica
Hongze, Huaian, Jiangsu	118.84	33.27	HA3	HA3-12	0.0694444	indica
Hongze, Huaian, Jiangsu	118.84	33.27	HA3	HA3-13	0.0416667	indica
Hongze, Huaian, Jiangsu	118.84	33.27	HA3	HA3-14	0.0540541	indica
Hongze, Huaian, Jiangsu	118.84	33.27	HA3	HA3-15	0.0526316	indica
Hongze, Huaian, Jiangsu	118.84	33.27	HA3	HA3-16	0.0526316	indica
Hongze, Huaian, Jiangsu	118.84	33.27	HA3	HA3-17	0.0526316	indica
Hongze, Huaian, Jiangsu	118.84	33.27	HA3	HA3-18	0.0526316	indica
Hongze, Huaian, Jiangsu	118.84	33.27	HA3	HA3-19	0.0540541	indica
Hongze, Huaian, Jiangsu	118.84	33.27	HA3	HA3-20	0.0571429	indica
Hongze, Huaian, Jiangsu	118.84	33.27	HA3	HA3-21	0.0945946	indica
Hongze, Huaian, Jiangsu	118.84	33.27	HA3	HA3-22	0.0540541	indica
Hongze, Huaian, Jiangsu	118.84	33.27	HA3	HA3-23	0.0540541	indica
Hongze, Huaian, Jiangsu	118.84	33.27	HA3	HA3-24	0.0526316	indica
Hongze, Huaian, Jiangsu	118.84	33.27	HA3	HA3-25	0.0540541	indica
Hongze, Huaian, Jiangsu	118.84	33.27	HA3	HA3-26	0.0540541	indica
Hongze, Huaian, Jiangsu	118.84	33.27	HA3	HA3-27	0.0526316	indica
Hongze, Huaian, Jiangsu	118.84	33.27	HA3	HA3-28	0.105263	indica
Hongze, Huaian, Jiangsu	118.84	33.27	HA3	HA3-29	0.0526316	indica
Hongze, Huaian, Jiangsu	118.84	33.27	HA3	HA3-30	0.0526316	indica
Haizhou, Lianyungang, Jiangsu	119.14	34.49	LYG1	LYG1-1	0.114286	indica
Haizhou, Lianyungang, Jiangsu	119.14	34.49	LYG1	LYG1-2	0.0789474	indica
Haizhou, Lianyungang, Jiangsu	119.14	34.49	LYG1	LYG1-3	0.105263	indica
Haizhou, Lianyungang, Jiangsu	119.14	34.49	LYG1	LYG1-4	0.0657895	indica
Haizhou, Lianyungang, Jiangsu	119.14	34.49	LYG1	LYG1-5	0.0810811	indica
Haizhou, Lianyungang, Jiangsu	119.14	34.49	LYG1	LYG1-6	0.0810811	indica
Haizhou, Lianyungang, Jiangsu	119.14	34.49	LYG1	LYG1-7	0.105263	indica
Haizhou, Lianyungang, Jiangsu	119.14	34.49	LYG1	LYG1-8	0.0810811	indica
Haizhou, Lianyungang, Jiangsu	119.14	34.49	LYG1	LYG1-9	0.0394737	indica
Haizhou, Lianyungang, Jiangsu	119.14	34.49	LYG1	LYG1-10	0.0789474	indica
Haizhou, Lianyungang, Jiangsu	119.14	34.49	LYG1	LYG1-11	0.118421	indica
Haizhou, Lianyungang, Jiangsu	119.14	34.49	LYG1	LYG1-12	0.0555556	indica
Haizhou, Lianyungang, Jiangsu	119.14	34.49	LYG1	LYG1-13	0.131579	indica
Haizhou, Lianyungang, Jiangsu	119.14	34.49	LYG1	LYG1-14	0.105263	indica
Haizhou, Lianyungang, Jiangsu	119.14	34.49	LYG1	LYG1-15	0.0810811	indica
Haizhou, Lianyungang, Jiangsu	119.14	34.49	LYG1	LYG1-16	0.0921053	indica
Haizhou, Lianyungang, Jiangsu	119.14	34.49	LYG1	LYG1-17	0.0789474	indica
Haizhou, Lianyungang, Jiangsu	119.14	34.49	LYG1	LYG1-18	0.131579	indica
Haizhou, Lianyungang, Jiangsu	119.14	34.49	LYG1	LYG1-19	0.0263158	indica
Haizhou, Lianyungang, Jiangsu	119.14	34.49	LYG1	LYG1-20	0.0657895	indica
Haizhou, Lianyungang, Jiangsu	119.14	34.49	LYG1	LYG1-21	0.0657895	indica
Haizhou, Lianyungang, Jiangsu	119.14	34.49	LYG1	LYG1-22	0.0657895	indica
Haizhou, Lianyungang, Jiangsu	119.14	34.49	LYG1	LYG1-23	0.131579	indica
Haizhou, Lianyungang, Jiangsu	119.14	34.49	LYG1	LYG1-24	0.105263	indica
Haizhou, Lianyungang, Jiangsu	119.14	34.49	LYG1	LYG1-25	0.0263158	indica
Haizhou, Lianyungang, Jiangsu	119.14	34.49	LYG1	LYG1-26	0.0526316	indica
Haizhou, Lianyungang, Jiangsu	119.14	34.49	LYG1	LYG1-27	0.0810811	indica
Haizhou, Lianyungang, Jiangsu	119.14	34.49	LYG1	LYG1-28	0.105263	indica
Haizhou, Lianyungang, Jiangsu	119.14	34.49	LYG1	LYG1-29	0.0810811	indica
Haizhou, Lianyungang, Jiangsu	119.14	34.49	LYG1	LYG1-30	0.0789474	indica
Haizhou, Lianyungang, Jiangsu	119.14	34.49	LYG1	LYG1-31	0.0394737	indica
Donghai, Lianyungang, Jiangsu	119.1	34.66	LYG2	LYG2-1	0.027027	indica
Donghai, Lianyungang, Jiangsu	119.1	34.66	LYG2	LYG2-2	0.0540541	indica
Donghai, Lianyungang, Jiangsu	119.1	34.66	LYG2	LYG2-3	0.131579	indica
Donghai, Lianyungang, Jiangsu	119.1	34.66	LYG2	LYG2-4	0.0526316	indica
Donghai, Lianyungang, Jiangsu	119.1	34.66	LYG2	LYG2-5	0.105263	indica
Donghai, Lianyungang, Jiangsu	119.1	34.66	LYG2	LYG2-6	0.0526316	indica
Donghai, Lianyungang, Jiangsu	119.1	34.66	LYG2	LYG2-7	0.108108	indica
Donghai, Lianyungang, Jiangsu	119.1	34.66	LYG2	LYG2-8	0.111111	indica
Donghai, Lianyungang, Jiangsu	119.1	34.66	LYG2	LYG2-9	0.0657895	indica
Donghai, Lianyungang, Jiangsu	119.1	34.66	LYG2	LYG2-10	0.0526316	indica
Donghai, Lianyungang, Jiangsu	119.1	34.66	LYG2	LYG2-11	0.105263	indica
Donghai, Lianyungang, Jiangsu	119.1	34.66	LYG2	LYG2-12	0.0526316	indica
Donghai, Lianyungang, Jiangsu	119.1	34.66	LYG2	LYG2-13	0.121622	indica
Donghai, Lianyungang, Jiangsu	119.1	34.66	LYG2	LYG2-14	0.0540541	indica
Donghai, Lianyungang, Jiangsu	119.1	34.66	LYG2	LYG2-15	0.171053	indica
Donghai, Lianyungang, Jiangsu	119.1	34.66	LYG2	LYG2-16	0.118421	indica
Donghai, Lianyungang, Jiangsu	119.1	34.66	LYG2	LYG2-17	0.0263158	indica
Donghai, Lianyungang, Jiangsu	119.1	34.66	LYG2	LYG2-18	0.0394737	indica
Donghai, Lianyungang, Jiangsu	119.1	34.66	LYG2	LYG2-19	0.105263	indica
Donghai, Lianyungang, Jiangsu	119.1	34.66	LYG2	LYG2-20	0.175676	indica
Donghai, Lianyungang, Jiangsu	119.1	34.66	LYG2	LYG2-21	0.105263	indica
Donghai, Lianyungang, Jiangsu	119.1	34.66	LYG2	LYG2-22	0.118421	indica
Donghai, Lianyungang, Jiangsu	119.1	34.66	LYG2	LYG2-23	0.0526316	indica
Donghai, Lianyungang, Jiangsu	119.1	34.66	LYG2	LYG2-24	0.0810811	indica
Donghai, Lianyungang, Jiangsu	119.1	34.66	LYG2	LYG2-25	0.105263	indica
Donghai, Lianyungang, Jiangsu	119.1	34.66	LYG2	LYG2-26	0.027027	indica
Donghai, Lianyungang, Jiangsu	119.1	34.66	LYG2	LYG2-27	0.0526316	indica
Donghai, Lianyungang, Jiangsu	119.1	34.66	LYG2	LYG2-28	0.0526316	indica
Donghai, Lianyungang, Jiangsu	119.1	34.66	LYG2	LYG2-29	0.0526316	indica
Donghai, Lianyungang, Jiangsu	119.1	34.66	LYG2	LYG2-30	0.0263158	indica
Donghai, Lianyungang, Jiangsu	119.1	34.66	LYG2	LYG2-31	0.0555556	indica
Ganyu, Lianyungang, Jiangsu	119.1	34.78	LYG3	LYG3-1	0.114286	indica
Ganyu, Lianyungang, Jiangsu	119.1	34.78	LYG3	LYG3-2	0.111111	indica
Ganyu, Lianyungang, Jiangsu	119.1	34.78	LYG3	LYG3-3	0.108108	indica
Ganyu, Lianyungang, Jiangsu	119.1	34.78	LYG3	LYG3-4	0.108108	indica
Ganyu, Lianyungang, Jiangsu	119.1	34.78	LYG3	LYG3-5	0.0394737	indica
Ganyu, Lianyungang, Jiangsu	119.1	34.78	LYG3	LYG3-6	0.0945946	indica
Ganyu, Lianyungang, Jiangsu	119.1	34.78	LYG3	LYG3-7	0.0555556	indica
Ganyu, Lianyungang, Jiangsu	119.1	34.78	LYG3	LYG3-8	0.121622	indica
Ganyu, Lianyungang, Jiangsu	119.1	34.78	LYG3	LYG3-9	0.460526	intermediate
Ganyu, Lianyungang, Jiangsu	119.1	34.78	LYG3	LYG3-10	0.108108	indica
Ganyu, Lianyungang, Jiangsu	119.1	34.78	LYG3	LYG3-11	0.0857143	indica
Ganyu, Lianyungang, Jiangsu	119.1	34.78	LYG3	LYG3-12	0.0714286	indica
Ganyu, Lianyungang, Jiangsu	119.1	34.78	LYG3	LYG3-13	0.108108	indica
Ganyu, Lianyungang, Jiangsu	119.1	34.78	LYG3	LYG3-14	0.0394737	indica
Ganyu, Lianyungang, Jiangsu	119.1	34.78	LYG3	LYG3-15	0.0789474	indica
Ganyu, Lianyungang, Jiangsu	119.1	34.78	LYG3	LYG3-16	0.0263158	indica
Ganyu, Lianyungang, Jiangsu	119.1	34.78	LYG3	LYG3-17	0.144737	indica
Ganyu, Lianyungang, Jiangsu	119.1	34.78	LYG3	LYG3-18	0.135135	indica
Ganyu, Lianyungang, Jiangsu	119.1	34.78	LYG3	LYG3-19	0.114286	indica
Ganyu, Lianyungang, Jiangsu	119.1	34.78	LYG3	LYG3-20	0.027027	indica
Ganyu, Lianyungang, Jiangsu	119.1	34.78	LYG3	LYG3-21	0.105263	indica
Ganyu, Lianyungang, Jiangsu	119.1	34.78	LYG3	LYG3-22	0.121622	indica
Ganyu, Lianyungang, Jiangsu	119.1	34.78	LYG3	LYG3-23	0.105263	indica
Ganyu, Lianyungang, Jiangsu	119.1	34.78	LYG3	LYG3-24	0.0810811	indica
Ganyu, Lianyungang, Jiangsu	119.1	34.78	LYG3	LYG3-25	0.108108	indica
Ganyu, Lianyungang, Jiangsu	119.1	34.78	LYG3	LYG3-26	0.0526316	indica
Ganyu, Lianyungang, Jiangsu	119.1	34.78	LYG3	LYG3-27	0.105263	indica
Ganyu, Lianyungang, Jiangsu	119.1	34.78	LYG3	LYG3-28	0.0263158	indica
Ganyu, Lianyungang, Jiangsu	119.1	34.78	LYG3	LYG3-29	0.111111	indica
Ganyu, Lianyungang, Jiangsu	119.1	34.78	LYG3	LYG3-30	0.105263	indica
Ganyu, Lianyungang, Jiangsu	119.1	34.78	LYG3	LYG3-31	0.131579	indica
Xinyi, Lianyungang, Jiangsu	118.34	34.29	LYG4	LYG4-1	0.0263158	indica
Xinyi, Lianyungang, Jiangsu	118.34	34.29	LYG4	LYG4-2	0.108108	indica
Xinyi, Lianyungang, Jiangsu	118.34	34.29	LYG4	LYG4-3	0.0394737	indica
Xinyi, Lianyungang, Jiangsu	118.34	34.29	LYG4	LYG4-4	0.105263	indica
Xinyi, Lianyungang, Jiangsu	118.34	34.29	LYG4	LYG4-5	0.0921053	indica
Xinyi, Lianyungang, Jiangsu	118.34	34.29	LYG4	LYG4-6	0.0526316	indica
Xinyi, Lianyungang, Jiangsu	118.34	34.29	LYG4	LYG4-7	0.105263	indica
Xinyi, Lianyungang, Jiangsu	118.34	34.29	LYG4	LYG4-8	0.0277778	indica
Xinyi, Lianyungang, Jiangsu	118.34	34.29	LYG4	LYG4-9	0.0789474	indica
Xinyi, Lianyungang, Jiangsu	118.34	34.29	LYG4	LYG4-10	0.0810811	indica
Xinyi, Lianyungang, Jiangsu	118.34	34.29	LYG4	LYG4-11	0.108108	indica
Xinyi, Lianyungang, Jiangsu	118.34	34.29	LYG4	LYG4-12	0.0833333	indica
Xinyi, Lianyungang, Jiangsu	118.34	34.29	LYG4	LYG4-13	0.105263	indica
Xinyi, Lianyungang, Jiangsu	118.34	34.29	LYG4	LYG4-14	0.0526316	indica
Xinyi, Lianyungang, Jiangsu	118.34	34.29	LYG4	LYG4-15	0.0526316	indica
Xinyi, Lianyungang, Jiangsu	118.34	34.29	LYG4	LYG4-16	0.105263	indica
Xinyi, Lianyungang, Jiangsu	118.34	34.29	LYG4	LYG4-17	0.105263	indica
Xinyi, Lianyungang, Jiangsu	118.34	34.29	LYG4	LYG4-18	0.105263	indica
Xinyi, Lianyungang, Jiangsu	118.34	34.29	LYG4	LYG4-19	0.105263	indica
Xinyi, Lianyungang, Jiangsu	118.34	34.29	LYG4	LYG4-20	0.105263	indica
Xinyi, Lianyungang, Jiangsu	118.34	34.29	LYG4	LYG4-21	0.105263	indica
Xinyi, Lianyungang, Jiangsu	118.34	34.29	LYG4	LYG4-22	0.105263	indica
Xinyi, Lianyungang, Jiangsu	118.34	34.29	LYG4	LYG4-23	0.0555556	indica
Xinyi, Lianyungang, Jiangsu	118.34	34.29	LYG4	LYG4-24	0.291667	intermediate
Xinyi, Lianyungang, Jiangsu	118.34	34.29	LYG4	LYG4-25	0.105263	indica
Xinyi, Lianyungang, Jiangsu	118.34	34.29	LYG4	LYG4-26	0.117647	indica
Xinyi, Lianyungang, Jiangsu	118.34	34.29	LYG4	LYG4-27	0.105263	indica
Xinyi, Lianyungang, Jiangsu	118.34	34.29	LYG4	LYG4-28	0.108108	indica
Xinyi, Lianyungang, Jiangsu	118.34	34.29	LYG4	LYG4-29	0.0405405	indica
Xinyi, Lianyungang, Jiangsu	118.34	34.29	LYG4	LYG4-30	0.0263158	indica
Xinyi, Lianyungang, Jiangsu	118.34	34.29	LYG4	LYG4-31	0.027027	indica
Guanyun, Lianyungang, Jiangsu	119.2	34.27	LYG5	LYG5-1	0.0945946	indica
Guanyun, Lianyungang, Jiangsu	119.2	34.27	LYG5	LYG5-2	0.027027	indica
Guanyun, Lianyungang, Jiangsu	119.2	34.27	LYG5	LYG5-3	0.0789474	indica
Guanyun, Lianyungang, Jiangsu	119.2	34.27	LYG5	LYG5-4	0.105263	indica
Guanyun, Lianyungang, Jiangsu	119.2	34.27	LYG5	LYG5-5	0.105263	indica
Guanyun, Lianyungang, Jiangsu	119.2	34.27	LYG5	LYG5-6	0.108108	indica
Guanyun, Lianyungang, Jiangsu	119.2	34.27	LYG5	LYG5-7	0.105263	indica
Guanyun, Lianyungang, Jiangsu	119.2	34.27	LYG5	LYG5-8	0.131579	indica
Guanyun, Lianyungang, Jiangsu	119.2	34.27	LYG5	LYG5-9	0.027027	indica
Guanyun, Lianyungang, Jiangsu	119.2	34.27	LYG5	LYG5-10	0.027027	indica
Guanyun, Lianyungang, Jiangsu	119.2	34.27	LYG5	LYG5-11	0.0921053	indica
Guanyun, Lianyungang, Jiangsu	119.2	34.27	LYG5	LYG5-12	0.0789474	indica
Guanyun, Lianyungang, Jiangsu	119.2	34.27	LYG5	LYG5-13	0.0526316	indica
Guanyun, Lianyungang, Jiangsu	119.2	34.27	LYG5	LYG5-14	0.0526316	indica
Guanyun, Lianyungang, Jiangsu	119.2	34.27	LYG5	LYG5-15	0.0675676	indica
Guanyun, Lianyungang, Jiangsu	119.2	34.27	LYG5	LYG5-16	0.0263158	indica
Guanyun, Lianyungang, Jiangsu	119.2	34.27	LYG5	LYG5-17	0.382353	intermediate
Guanyun, Lianyungang, Jiangsu	119.2	34.27	LYG5	LYG5-18	0.0810811	indica
Guanyun, Lianyungang, Jiangsu	119.2	34.27	LYG5	LYG5-19	0.0135135	indica
Guanyun, Lianyungang, Jiangsu	119.2	34.27	LYG5	LYG5-20	0.0675676	indica
Guanyun, Lianyungang, Jiangsu	119.2	34.27	LYG5	LYG5-21	0.0657895	indica
Guanyun, Lianyungang, Jiangsu	119.2	34.27	LYG5	LYG5-22	0.0945946	indica
Guanyun, Lianyungang, Jiangsu	119.2	34.27	LYG5	LYG5-23	0	indica
Guanyun, Lianyungang, Jiangsu	119.2	34.27	LYG5	LYG5-24	0.0263158	indica
Guanyun, Lianyungang, Jiangsu	119.2	34.27	LYG5	LYG5-25	0.0263158	indica
Guanyun, Lianyungang, Jiangsu	119.2	34.27	LYG5	LYG5-26	0.0526316	indica
Guanyun, Lianyungang, Jiangsu	119.2	34.27	LYG5	LYG5-27	0.0263158	indica
Guanyun, Lianyungang, Jiangsu	119.2	34.27	LYG5	LYG5-28	0.105263	indica
Guanyun, Lianyungang, Jiangsu	119.2	34.27	LYG5	LYG5-29	0.302632	intermediate
Guanyun, Lianyungang, Jiangsu	119.2	34.27	LYG5	LYG5-30	0.0277778	indica
Guanyun, Lianyungang, Jiangsu	119.2	34.27	LYG5	LYG5-31	0.027027	indica
Jiangning, Nanjing, Jiangsu	118.94	31.86	NJ3	NJ3-1	0.0945946	indica
Jiangning, Nanjing, Jiangsu	118.94	31.86	NJ3	NJ3-2	0.0789474	indica
Jiangning, Nanjing, Jiangsu	118.94	31.86	NJ3	NJ3-3	0.0972222	indica
Jiangning, Nanjing, Jiangsu	118.94	31.86	NJ3	NJ3-4	0.0810811	indica
Jiangning, Nanjing, Jiangsu	118.94	31.86	NJ3	NJ3-5	0.0810811	indica
Jiangning, Nanjing, Jiangsu	118.94	31.86	NJ3	NJ3-6	0.0277778	indica
Jiangning, Nanjing, Jiangsu	118.94	31.86	NJ3	NJ3-7	0.0945946	indica
Jiangning, Nanjing, Jiangsu	118.94	31.86	NJ3	NJ3-8	0.0945946	indica
Jiangning, Nanjing, Jiangsu	118.94	31.86	NJ3	NJ3-9	0.148649	indica
Jiangning, Nanjing, Jiangsu	118.94	31.86	NJ3	NJ3-10	0.0945946	indica
Jiangning, Nanjing, Jiangsu	118.94	31.86	NJ3	NJ3-11	0.128571	indica
Jiangning, Nanjing, Jiangsu	118.94	31.86	NJ3	NJ3-12	0.027027	indica
Jiangning, Nanjing, Jiangsu	118.94	31.86	NJ3	NJ3-13	0.0810811	indica
Jiangning, Nanjing, Jiangsu	118.94	31.86	NJ3	NJ3-14	0.0810811	indica
Jiangning, Nanjing, Jiangsu	118.94	31.86	NJ3	NJ3-15	0.0263158	indica
Jiangning, Nanjing, Jiangsu	118.94	31.86	NJ3	NJ3-16	0.118421	indica
Jiangning, Nanjing, Jiangsu	118.94	31.86	NJ3	NJ3-17	0.0945946	indica
Jiangning, Nanjing, Jiangsu	118.94	31.86	NJ3	NJ3-18	0.148649	indica
Jiangning, Nanjing, Jiangsu	118.94	31.86	NJ3	NJ3-19	0.0135135	indica
Jiangning, Nanjing, Jiangsu	118.94	31.86	NJ3	NJ3-20	0.0810811	indica
Jiangning, Nanjing, Jiangsu	118.94	31.86	NJ3	NJ3-21	0.108108	indica
Jiangning, Nanjing, Jiangsu	118.94	31.86	NJ3	NJ3-22	0	indica
Jiangning, Nanjing, Jiangsu	118.94	31.86	NJ3	NJ3-23	0.0857143	indica
Jiangning, Nanjing, Jiangsu	118.94	31.86	NJ3	NJ3-24	0.118421	indica
Jiangning, Nanjing, Jiangsu	118.94	31.86	NJ3	NJ3-25	0.0405405	indica
Jiangning, Nanjing, Jiangsu	118.94	31.86	NJ3	NJ3-26	0.105263	indica
Jiangning, Nanjing, Jiangsu	118.94	31.86	NJ3	NJ3-27	0.108108	indica
Jiangning, Nanjing, Jiangsu	118.94	31.86	NJ3	NJ3-28	0.0263158	indica
Jiangning, Nanjing, Jiangsu	118.94	31.86	NJ3	NJ3-29	0.118421	indica
Jiangning, Nanjing, Jiangsu	118.94	31.86	NJ3	NJ3-30	0.0921053	indica
Jiangning, Nanjing, Jiangsu	118.94	31.86	NJ3	NJ3-31	0.0405405	indica
Rugao, Nantong, Jiangsu	120.67	32.35	NT1	NT1-1	0.263158	intermediate
Rugao, Nantong, Jiangsu	120.67	32.35	NT1	NT1-2	0.236842	indica
Rugao, Nantong, Jiangsu	120.67	32.35	NT1	NT1-3	0.208333	indica
Rugao, Nantong, Jiangsu	120.67	32.35	NT1	NT1-4	0.289474	intermediate
Rugao, Nantong, Jiangsu	120.67	32.35	NT1	NT1-5	0.157895	indica
Rugao, Nantong, Jiangsu	120.67	32.35	NT1	NT1-6	0.0789474	indica
Rugao, Nantong, Jiangsu	120.67	32.35	NT1	NT1-7	0.381579	intermediate
Rugao, Nantong, Jiangsu	120.67	32.35	NT1	NT1-8	0.315789	intermediate
Rugao, Nantong, Jiangsu	120.67	32.35	NT1	NT1-9	0.263158	intermediate
Rugao, Nantong, Jiangsu	120.67	32.35	NT1	NT1-10	0.447368	intermediate
Rugao, Nantong, Jiangsu	120.67	32.35	NT1	NT1-11	0.0394737	indica
Rugao, Nantong, Jiangsu	120.67	32.35	NT1	NT1-12	0.108108	indica
Rugao, Nantong, Jiangsu	120.67	32.35	NT1	NT1-13	0.0526316	indica
Rugao, Nantong, Jiangsu	120.67	32.35	NT1	NT1-14	0.263158	intermediate
Rugao, Nantong, Jiangsu	120.67	32.35	NT1	NT1-15	0.0526316	indica
Rugao, Nantong, Jiangsu	120.67	32.35	NT1	NT1-16	0.473684	intermediate
Rugao, Nantong, Jiangsu	120.67	32.35	NT1	NT1-17	0.447368	intermediate
Rugao, Nantong, Jiangsu	120.67	32.35	NT1	NT1-18	0.277778	intermediate
Rugao, Nantong, Jiangsu	120.67	32.35	NT1	NT1-19	0.434211	intermediate
Rugao, Nantong, Jiangsu	120.67	32.35	NT1	NT1-20	0.460526	intermediate
Rugao, Nantong, Jiangsu	120.67	32.35	NT1	NT1-21	0.263158	intermediate
Rugao, Nantong, Jiangsu	120.67	32.35	NT1	NT1-22	0.263158	intermediate
Rugao, Nantong, Jiangsu	120.67	32.35	NT1	NT1-23	0.263158	intermediate
Rugao, Nantong, Jiangsu	120.67	32.35	NT1	NT1-24	0.0394737	indica
Rugao, Nantong, Jiangsu	120.67	32.35	NT1	NT1-25	0.0263158	indica
Rugao, Nantong, Jiangsu	120.67	32.35	NT1	NT1-26	0.0921053	indica
Rugao, Nantong, Jiangsu	120.67	32.35	NT1	NT1-27	0.0789474	indica
Rugao, Nantong, Jiangsu	120.67	32.35	NT1	NT1-28	0.0945946	indica
Rugao, Nantong, Jiangsu	120.67	32.35	NT1	NT1-29	0.0526316	indica
Rugao, Nantong, Jiangsu	120.67	32.35	NT1	NT1-30	0.0526316	indica
Rugao, Nantong, Jiangsu	120.67	32.35	NT1	NT1-31	0.157895	indica
Haian, Nantong, Jiangsu	120.28	32.51	NT2	NT2-1	0.0555556	indica
Haian, Nantong, Jiangsu	120.28	32.51	NT2	NT2-2	0.0540541	indica
Haian, Nantong, Jiangsu	120.28	32.51	NT2	NT2-3	0.0789474	indica
Haian, Nantong, Jiangsu	120.28	32.51	NT2	NT2-4	0.0810811	indica
Haian, Nantong, Jiangsu	120.28	32.51	NT2	NT2-5	0.0540541	indica
Haian, Nantong, Jiangsu	120.28	32.51	NT2	NT2-6	0.236842	indica
Haian, Nantong, Jiangsu	120.28	32.51	NT2	NT2-7	0.0263158	indica
Haian, Nantong, Jiangsu	120.28	32.51	NT2	NT2-8	0.027027	indica
Haian, Nantong, Jiangsu	120.28	32.51	NT2	NT2-9	0.0540541	indica
Haian, Nantong, Jiangsu	120.28	32.51	NT2	NT2-10	0.0657895	indica
Haian, Nantong, Jiangsu	120.28	32.51	NT2	NT2-11	0.0263158	indica
Haian, Nantong, Jiangsu	120.28	32.51	NT2	NT2-12	0.0526316	indica
Haian, Nantong, Jiangsu	120.28	32.51	NT2	NT2-13	0.027027	indica
Haian, Nantong, Jiangsu	120.28	32.51	NT2	NT2-14	0.0277778	indica
Haian, Nantong, Jiangsu	120.28	32.51	NT2	NT2-15	0.0405405	indica
Haian, Nantong, Jiangsu	120.28	32.51	NT2	NT2-16	0.0263158	indica
Haian, Nantong, Jiangsu	120.28	32.51	NT2	NT2-17	0.0263158	indica
Haian, Nantong, Jiangsu	120.28	32.51	NT2	NT2-18	0.027027	indica
Haian, Nantong, Jiangsu	120.28	32.51	NT2	NT2-19	0.0263158	indica
Haian, Nantong, Jiangsu	120.28	32.51	NT2	NT2-20	0.0263158	indica
Haian, Nantong, Jiangsu	120.28	32.51	NT2	NT2-21	0.263158	intermediate
Haian, Nantong, Jiangsu	120.28	32.51	NT2	NT2-22	0.0540541	indica
Haian, Nantong, Jiangsu	120.28	32.51	NT2	NT2-23	0.0416667	indica
Haian, Nantong, Jiangsu	120.28	32.51	NT2	NT2-24	0.0405405	indica
Haian, Nantong, Jiangsu	120.28	32.51	NT2	NT2-25	0.0789474	indica
Haian, Nantong, Jiangsu	120.28	32.51	NT2	NT2-26	0.0810811	indica
Haian, Nantong, Jiangsu	120.28	32.51	NT2	NT2-27	0.0675676	indica
Haian, Nantong, Jiangsu	120.28	32.51	NT2	NT2-28	0.0555556	indica
Haian, Nantong, Jiangsu	120.28	32.51	NT2	NT2-29	0.0540541	indica
Haian, Nantong, Jiangsu	120.28	32.51	NT2	NT2-30	0.0277778	indica
Haian, Nantong, Jiangsu	120.28	32.51	NT2	NT2-31	0.0526316	indica
Nantong city, Nantong, Jiangsu	120.98	31.85	NT3	NT3-1	0.0571429	indica
Nantong city, Nantong, Jiangsu	120.98	31.85	NT3	NT3-2	0.0675676	indica
Nantong city, Nantong, Jiangsu	120.98	31.85	NT3	NT3-3	0.0972222	indica
Nantong city, Nantong, Jiangsu	120.98	31.85	NT3	NT3-4	0.0555556	indica
Nantong city, Nantong, Jiangsu	120.98	31.85	NT3	NT3-5	0.0789474	indica
Nantong city, Nantong, Jiangsu	120.98	31.85	NT3	NT3-6	0.0555556	indica
Nantong city, Nantong, Jiangsu	120.98	31.85	NT3	NT3-7	0.0571429	indica
Nantong city, Nantong, Jiangsu	120.98	31.85	NT3	NT3-8	0.0694444	indica
Nantong city, Nantong, Jiangsu	120.98	31.85	NT3	NT3-9	0.0555556	indica
Nantong city, Nantong, Jiangsu	120.98	31.85	NT3	NT3-10	0.0555556	indica
Nantong city, Nantong, Jiangsu	120.98	31.85	NT3	NT3-11	0.472973	intermediate
Nantong city, Nantong, Jiangsu	120.98	31.85	NT3	NT3-12	0.0833333	indica
Nantong city, Nantong, Jiangsu	120.98	31.85	NT3	NT3-13	0.0945946	indica
Nantong city, Nantong, Jiangsu	120.98	31.85	NT3	NT3-14	0.0540541	indica
Nantong city, Nantong, Jiangsu	120.98	31.85	NT3	NT3-15	0.0526316	indica
Nantong city, Nantong, Jiangsu	120.98	31.85	NT3	NT3-16	0.0694444	indica
Nantong city, Nantong, Jiangsu	120.98	31.85	NT3	NT3-17	0.0675676	indica
Nantong city, Nantong, Jiangsu	120.98	31.85	NT3	NT3-18	0.0555556	indica
Nantong city, Nantong, Jiangsu	120.98	31.85	NT3	NT3-19	0.0571429	indica
Nantong city, Nantong, Jiangsu	120.98	31.85	NT3	NT3-20	0.0555556	indica
Nantong city, Nantong, Jiangsu	120.98	31.85	NT3	NT3-21	0.0526316	indica
Nantong city, Nantong, Jiangsu	120.98	31.85	NT3	NT3-22	0.0972222	indica
Nantong city, Nantong, Jiangsu	120.98	31.85	NT3	NT3-23	0.0571429	indica
Nantong city, Nantong, Jiangsu	120.98	31.85	NT3	NT3-24	0.0555556	indica
Nantong city, Nantong, Jiangsu	120.98	31.85	NT3	NT3-25	0.105263	indica
Nantong city, Nantong, Jiangsu	120.98	31.85	NT3	NT3-26	0.0657895	indica
Nantong city, Nantong, Jiangsu	120.98	31.85	NT3	NT3-27	0.027027	indica
Nantong city, Nantong, Jiangsu	120.98	31.85	NT3	NT3-28	0.0571429	indica
Nantong city, Nantong, Jiangsu	120.98	31.85	NT3	NT3-29	0.0833333	indica
Nantong city, Nantong, Jiangsu	120.98	31.85	NT3	NT3-30	0.0571429	indica
Nantong city, Nantong, Jiangsu	120.98	31.85	NT3	NT3-31	0	indica
Changshu, Suzhou, Jiangsu	120.76	31.73	SZ1	SZ1-1	0.0285714	indica
Changshu, Suzhou, Jiangsu	120.76	31.73	SZ1	SZ1-2	0.108108	indica
Changshu, Suzhou, Jiangsu	120.76	31.73	SZ1	SZ1-3	0.108108	indica
Changshu, Suzhou, Jiangsu	120.76	31.73	SZ1	SZ1-4	0.0857143	indica
Changshu, Suzhou, Jiangsu	120.76	31.73	SZ1	SZ1-5	0.111111	indica
Changshu, Suzhou, Jiangsu	120.76	31.73	SZ1	SZ1-6	0.0833333	indica
Changshu, Suzhou, Jiangsu	120.76	31.73	SZ1	SZ1-7	0.105263	indica
Changshu, Suzhou, Jiangsu	120.76	31.73	SZ1	SZ1-8	0.0833333	indica
Changshu, Suzhou, Jiangsu	120.76	31.73	SZ1	SZ1-9	0.0285714	indica
Changshu, Suzhou, Jiangsu	120.76	31.73	SZ1	SZ1-10	0.0810811	indica
Changshu, Suzhou, Jiangsu	120.76	31.73	SZ1	SZ1-11	0.108108	indica
Changshu, Suzhou, Jiangsu	120.76	31.73	SZ1	SZ1-12	0.105263	indica
Changshu, Suzhou, Jiangsu	120.76	31.73	SZ1	SZ1-13	0.0138889	indica
Changshu, Suzhou, Jiangsu	120.76	31.73	SZ1	SZ1-14	0.108108	indica
Changshu, Suzhou, Jiangsu	120.76	31.73	SZ1	SZ1-15	0.108108	indica
Changshu, Suzhou, Jiangsu	120.76	31.73	SZ1	SZ1-16	0.027027	indica
Changshu, Suzhou, Jiangsu	120.76	31.73	SZ1	SZ1-17	0.0810811	indica
Changshu, Suzhou, Jiangsu	120.76	31.73	SZ1	SZ1-18	0.0972222	indica
Changshu, Suzhou, Jiangsu	120.76	31.73	SZ1	SZ1-19	0.0555556	indica
Changshu, Suzhou, Jiangsu	120.76	31.73	SZ1	SZ1-20	0.0857143	indica
Changshu, Suzhou, Jiangsu	120.76	31.73	SZ1	SZ1-21	0.108108	indica
Changshu, Suzhou, Jiangsu	120.76	31.73	SZ1	SZ1-22	0.0142857	indica
Changshu, Suzhou, Jiangsu	120.76	31.73	SZ1	SZ1-23	0.027027	indica
Changshu, Suzhou, Jiangsu	120.76	31.73	SZ1	SZ1-24	0.0657895	indica
Changshu, Suzhou, Jiangsu	120.76	31.73	SZ1	SZ1-25	0.0277778	indica
Changshu, Suzhou, Jiangsu	120.76	31.73	SZ1	SZ1-26	0.108108	indica
Changshu, Suzhou, Jiangsu	120.76	31.73	SZ1	SZ1-27	0.121622	indica
Changshu, Suzhou, Jiangsu	120.76	31.73	SZ1	SZ1-28	0.111111	indica
Changshu, Suzhou, Jiangsu	120.76	31.73	SZ1	SZ1-29	0.0972222	indica
Changshu, Suzhou, Jiangsu	120.76	31.73	SZ1	SZ1-30	0.0833333	indica
Changshu, Suzhou, Jiangsu	120.76	31.73	SZ1	SZ1-31	0.125	indica
Taicang, Suzhou, Jiangsu	121.03	31.61	SZ2	SZ2-1	0.121622	indica
Taicang, Suzhou, Jiangsu	121.03	31.61	SZ2	SZ2-2	0.0833333	indica
Taicang, Suzhou, Jiangsu	121.03	31.61	SZ2	SZ2-3	0.0675676	indica
Taicang, Suzhou, Jiangsu	121.03	31.61	SZ2	SZ2-4	0.111111	indica
Taicang, Suzhou, Jiangsu	121.03	31.61	SZ2	SZ2-5	0.0540541	indica
Taicang, Suzhou, Jiangsu	121.03	31.61	SZ2	SZ2-6	0.0555556	indica
Taicang, Suzhou, Jiangsu	121.03	31.61	SZ2	SZ2-7	0.0555556	indica
Taicang, Suzhou, Jiangsu	121.03	31.61	SZ2	SZ2-8	0.114286	indica
Taicang, Suzhou, Jiangsu	121.03	31.61	SZ2	SZ2-9	0.0526316	indica
Taicang, Suzhou, Jiangsu	121.03	31.61	SZ2	SZ2-10	0.0526316	indica
Taicang, Suzhou, Jiangsu	121.03	31.61	SZ2	SZ2-11	0.0540541	indica
Taicang, Suzhou, Jiangsu	121.03	31.61	SZ2	SZ2-12	0.0945946	indica
Taicang, Suzhou, Jiangsu	121.03	31.61	SZ2	SZ2-13	0.0571429	indica
Taicang, Suzhou, Jiangsu	121.03	31.61	SZ2	SZ2-14	0.0945946	indica
Taicang, Suzhou, Jiangsu	121.03	31.61	SZ2	SZ2-15	0.0972222	indica
Taicang, Suzhou, Jiangsu	121.03	31.61	SZ2	SZ2-16	0.0921053	indica
Taicang, Suzhou, Jiangsu	121.03	31.61	SZ2	SZ2-17	0.0277778	indica
Taicang, Suzhou, Jiangsu	121.03	31.61	SZ2	SZ2-18	0.0921053	indica
Taicang, Suzhou, Jiangsu	121.03	31.61	SZ2	SZ2-19	0.0921053	indica
Taicang, Suzhou, Jiangsu	121.03	31.61	SZ2	SZ2-20	0.108108	indica
Taicang, Suzhou, Jiangsu	121.03	31.61	SZ2	SZ2-21	0.0588235	indica
Taicang, Suzhou, Jiangsu	121.03	31.61	SZ2	SZ2-22	0.114286	indica
Taicang, Suzhou, Jiangsu	121.03	31.61	SZ2	SZ2-23	0.108108	indica
Taicang, Suzhou, Jiangsu	121.03	31.61	SZ2	SZ2-24	0.0405405	indica
Taicang, Suzhou, Jiangsu	121.03	31.61	SZ2	SZ2-25	0.0540541	indica
Taicang, Suzhou, Jiangsu	121.03	31.61	SZ2	SZ2-26	0.108108	indica
Taicang, Suzhou, Jiangsu	121.03	31.61	SZ2	SZ2-27	0.121622	indica
Taicang, Suzhou, Jiangsu	121.03	31.61	SZ2	SZ2-28	0.0555556	indica
Taicang, Suzhou, Jiangsu	121.03	31.61	SZ2	SZ2-29	0.0675676	indica
Taicang, Suzhou, Jiangsu	121.03	31.61	SZ2	SZ2-30	0.0277778	indica
Taicang, Suzhou, Jiangsu	121.03	31.61	SZ2	SZ2-31	0.0921053	indica
Yixing, Wuxi, Jiangsu	119.63	31.36	WX1	WX1-1	0.0526316	indica
Yixing, Wuxi, Jiangsu	119.63	31.36	WX1	WX1-2	0.027027	indica
Yixing, Wuxi, Jiangsu	119.63	31.36	WX1	WX1-3	0.0263158	indica
Yixing, Wuxi, Jiangsu	119.63	31.36	WX1	WX1-4	0.0810811	indica
Yixing, Wuxi, Jiangsu	119.63	31.36	WX1	WX1-5	0.0277778	indica
Yixing, Wuxi, Jiangsu	119.63	31.36	WX1	WX1-6	0.0540541	indica
Yixing, Wuxi, Jiangsu	119.63	31.36	WX1	WX1-7	0.310811	intermediate
Yixing, Wuxi, Jiangsu	119.63	31.36	WX1	WX1-8	0.0789474	indica
Yixing, Wuxi, Jiangsu	119.63	31.36	WX1	WX1-9	0.105263	indica
Yixing, Wuxi, Jiangsu	119.63	31.36	WX1	WX1-10	0.0555556	indica
Yixing, Wuxi, Jiangsu	119.63	31.36	WX1	WX1-11	0.0833333	indica
Yixing, Wuxi, Jiangsu	119.63	31.36	WX1	WX1-12	0.0526316	indica
Yixing, Wuxi, Jiangsu	119.63	31.36	WX1	WX1-13	0.105263	indica
Yixing, Wuxi, Jiangsu	119.63	31.36	WX1	WX1-14	0.0428571	indica
Yixing, Wuxi, Jiangsu	119.63	31.36	WX1	WX1-15	0.0810811	indica
Yixing, Wuxi, Jiangsu	119.63	31.36	WX1	WX1-16	0.108108	indica
Yixing, Wuxi, Jiangsu	119.63	31.36	WX1	WX1-17	0.108108	indica
Yixing, Wuxi, Jiangsu	119.63	31.36	WX1	WX1-18	0.0285714	indica
Yixing, Wuxi, Jiangsu	119.63	31.36	WX1	WX1-19	0.0277778	indica
Yixing, Wuxi, Jiangsu	119.63	31.36	WX1	WX1-20	0.108108	indica
Yixing, Wuxi, Jiangsu	119.63	31.36	WX1	WX1-21	0.027027	indica
Yixing, Wuxi, Jiangsu	119.63	31.36	WX1	WX1-22	0.0789474	indica
Yixing, Wuxi, Jiangsu	119.63	31.36	WX1	WX1-23	0.0526316	indica
Yixing, Wuxi, Jiangsu	119.63	31.36	WX1	WX1-24	0.0555556	indica
Yixing, Wuxi, Jiangsu	119.63	31.36	WX1	WX1-25	0.0857143	indica
Yixing, Wuxi, Jiangsu	119.63	31.36	WX1	WX1-26	0.0921053	indica
Yixing, Wuxi, Jiangsu	119.63	31.36	WX1	WX1-27	0.0540541	indica
Yixing, Wuxi, Jiangsu	119.63	31.36	WX1	WX1-28	0.0540541	indica
Yixing, Wuxi, Jiangsu	119.63	31.36	WX1	WX1-29	0.0540541	indica
Yixing, Wuxi, Jiangsu	119.63	31.36	WX1	WX1-30	0.111111	indica
Yixing, Wuxi, Jiangsu	119.63	31.36	WX1	WX1-31	0.0285714	indica
Jiangyin, Wuxi, Jiangsu	120.3	31.84	WX2	WX2-1	0.0657895	indica
Jiangyin, Wuxi, Jiangsu	120.3	31.84	WX2	WX2-2	0.0789474	indica
Jiangyin, Wuxi, Jiangsu	120.3	31.84	WX2	WX2-3	0.263158	intermediate
Jiangyin, Wuxi, Jiangsu	120.3	31.84	WX2	WX2-4	0.0526316	indica
Jiangyin, Wuxi, Jiangsu	120.3	31.84	WX2	WX2-5	0.0675676	indica
Jiangyin, Wuxi, Jiangsu	120.3	31.84	WX2	WX2-6	0.0526316	indica
Jiangyin, Wuxi, Jiangsu	120.3	31.84	WX2	WX2-7	0.0540541	indica
Jiangyin, Wuxi, Jiangsu	120.3	31.84	WX2	WX2-8	0.0526316	indica
Jiangyin, Wuxi, Jiangsu	120.3	31.84	WX2	WX2-9	0.0394737	indica
Jiangyin, Wuxi, Jiangsu	120.3	31.84	WX2	WX2-10	0.0540541	indica
Jiangyin, Wuxi, Jiangsu	120.3	31.84	WX2	WX2-11	0.0263158	indica
Jiangyin, Wuxi, Jiangsu	120.3	31.84	WX2	WX2-12	0.0263158	indica
Jiangyin, Wuxi, Jiangsu	120.3	31.84	WX2	WX2-13	0.0526316	indica
Jiangyin, Wuxi, Jiangsu	120.3	31.84	WX2	WX2-14	0.0921053	indica
Jiangyin, Wuxi, Jiangsu	120.3	31.84	WX2	WX2-15	0.0263158	indica
Jiangyin, Wuxi, Jiangsu	120.3	31.84	WX2	WX2-16	0.0263158	indica
Jiangyin, Wuxi, Jiangsu	120.3	31.84	WX2	WX2-17	0.0540541	indica
Jiangyin, Wuxi, Jiangsu	120.3	31.84	WX2	WX2-18	0.0810811	indica
Jiangyin, Wuxi, Jiangsu	120.3	31.84	WX2	WX2-19	0.0147059	indica
Jiangyin, Wuxi, Jiangsu	120.3	31.84	WX2	WX2-20	0.0540541	indica
Jiangyin, Wuxi, Jiangsu	120.3	31.84	WX2	WX2-21	0.256757	intermediate
Jiangyin, Wuxi, Jiangsu	120.3	31.84	WX2	WX2-22	0.108108	indica
Jiangyin, Wuxi, Jiangsu	120.3	31.84	WX2	WX2-23	0.0540541	indica
Jiangyin, Wuxi, Jiangsu	120.3	31.84	WX2	WX2-24	0.25	intermediate
Jiangyin, Wuxi, Jiangsu	120.3	31.84	WX2	WX2-25	0.0540541	indica
Jiangyin, Wuxi, Jiangsu	120.3	31.84	WX2	WX2-26	0.0789474	indica
Jiangyin, Wuxi, Jiangsu	120.3	31.84	WX2	WX2-27	0.0263158	indica
Jiangyin, Wuxi, Jiangsu	120.3	31.84	WX2	WX2-28	0.0540541	indica
Jiangyin, Wuxi, Jiangsu	120.3	31.84	WX2	WX2-29	0.0526316	indica
Jiangyin, Wuxi, Jiangsu	120.3	31.84	WX2	WX2-30	0.0263158	indica
Jiangyin, Wuxi, Jiangsu	120.3	31.84	WX2	WX2-31	0.0555556	indica
Gaoyou, Yangzhou, Jiangsu	119.49	32.81	YZ1	YZ1-1	0.0526316	indica
Gaoyou, Yangzhou, Jiangsu	119.49	32.81	YZ1	YZ1-2	0.027027	indica
Gaoyou, Yangzhou, Jiangsu	119.49	32.81	YZ1	YZ1-3	0.0540541	indica
Gaoyou, Yangzhou, Jiangsu	119.49	32.81	YZ1	YZ1-4	0.105263	indica
Gaoyou, Yangzhou, Jiangsu	119.49	32.81	YZ1	YZ1-5	0.0526316	indica
Gaoyou, Yangzhou, Jiangsu	119.49	32.81	YZ1	YZ1-6	0.0540541	indica
Gaoyou, Yangzhou, Jiangsu	119.49	32.81	YZ1	YZ1-7	0.105263	indica
Gaoyou, Yangzhou, Jiangsu	119.49	32.81	YZ1	YZ1-8	0.0526316	indica
Gaoyou, Yangzhou, Jiangsu	119.49	32.81	YZ1	YZ1-9	0.0526316	indica
Gaoyou, Yangzhou, Jiangsu	119.49	32.81	YZ1	YZ1-10	0.0263158	indica
Gaoyou, Yangzhou, Jiangsu	119.49	32.81	YZ1	YZ1-11	0.105263	indica
Gaoyou, Yangzhou, Jiangsu	119.49	32.81	YZ1	YZ1-12	0.118421	indica
Gaoyou, Yangzhou, Jiangsu	119.49	32.81	YZ1	YZ1-13	0.105263	indica
Gaoyou, Yangzhou, Jiangsu	119.49	32.81	YZ1	YZ1-14	0.0526316	indica
Gaoyou, Yangzhou, Jiangsu	119.49	32.81	YZ1	YZ1-15	0.0526316	indica
Gaoyou, Yangzhou, Jiangsu	119.49	32.81	YZ1	YZ1-16	0.0526316	indica
Gaoyou, Yangzhou, Jiangsu	119.49	32.81	YZ1	YZ1-17	0.105263	indica
Gaoyou, Yangzhou, Jiangsu	119.49	32.81	YZ1	YZ1-18	0.0263158	indica
Gaoyou, Yangzhou, Jiangsu	119.49	32.81	YZ1	YZ1-19	0.105263	indica
Gaoyou, Yangzhou, Jiangsu	119.49	32.81	YZ1	YZ1-20	0.105263	indica
Gaoyou, Yangzhou, Jiangsu	119.49	32.81	YZ1	YZ1-21	0.105263	indica
Gaoyou, Yangzhou, Jiangsu	119.49	32.81	YZ1	YZ1-22	0.0526316	indica
Gaoyou, Yangzhou, Jiangsu	119.49	32.81	YZ1	YZ1-23	0.0526316	indica
Gaoyou, Yangzhou, Jiangsu	119.49	32.81	YZ1	YZ1-24	0.108108	indica
Gaoyou, Yangzhou, Jiangsu	119.49	32.81	YZ1	YZ1-25	0.105263	indica
Gaoyou, Yangzhou, Jiangsu	119.49	32.81	YZ1	YZ1-26	0.027027	indica
Gaoyou, Yangzhou, Jiangsu	119.49	32.81	YZ1	YZ1-27	0.0526316	indica
Gaoyou, Yangzhou, Jiangsu	119.49	32.81	YZ1	YZ1-28	0.0526316	indica
Gaoyou, Yangzhou, Jiangsu	119.49	32.81	YZ1	YZ1-29	0.0540541	indica
Gaoyou, Yangzhou, Jiangsu	119.49	32.81	YZ1	YZ1-30	0.105263	indica
Gaoyou, Yangzhou, Jiangsu	119.49	32.81	YZ1	YZ1-31	0.0540541	indica
Baoying, Yangzhou, Jiangsu	119.37	33.23	YZ2	YZ2-1	0.416667	intermediate
Baoying, Yangzhou, Jiangsu	119.37	33.23	YZ2	YZ2-2	0.421053	intermediate
Baoying, Yangzhou, Jiangsu	119.37	33.23	YZ2	YZ2-3	0.0526316	indica
Baoying, Yangzhou, Jiangsu	119.37	33.23	YZ2	YZ2-4	0.421053	intermediate
Baoying, Yangzhou, Jiangsu	119.37	33.23	YZ2	YZ2-5	0.105263	indica
Baoying, Yangzhou, Jiangsu	119.37	33.23	YZ2	YZ2-6	0.105263	indica
Baoying, Yangzhou, Jiangsu	119.37	33.23	YZ2	YZ2-7	0.432432	intermediate
Baoying, Yangzhou, Jiangsu	119.37	33.23	YZ2	YZ2-8	0.0526316	indica
Baoying, Yangzhou, Jiangsu	119.37	33.23	YZ2	YZ2-9	0.283784	intermediate
Baoying, Yangzhou, Jiangsu	119.37	33.23	YZ2	YZ2-10	0.0789474	indica
Baoying, Yangzhou, Jiangsu	119.37	33.23	YZ2	YZ2-11	0.394737	intermediate
Baoying, Yangzhou, Jiangsu	119.37	33.23	YZ2	YZ2-12	0.0526316	indica
Baoying, Yangzhou, Jiangsu	119.37	33.23	YZ2	YZ2-13	0.0921053	indica
Baoying, Yangzhou, Jiangsu	119.37	33.23	YZ2	YZ2-14	0.108108	indica
Baoying, Yangzhou, Jiangsu	119.37	33.23	YZ2	YZ2-15	0.368421	intermediate
Baoying, Yangzhou, Jiangsu	119.37	33.23	YZ2	YZ2-16	0.368421	intermediate
Baoying, Yangzhou, Jiangsu	119.37	33.23	YZ2	YZ2-17	0.111111	indica
Baoying, Yangzhou, Jiangsu	119.37	33.23	YZ2	YZ2-18	0.105263	indica
Baoying, Yangzhou, Jiangsu	119.37	33.23	YZ2	YZ2-19	0.108108	indica
Baoying, Yangzhou, Jiangsu	119.37	33.23	YZ2	YZ2-20	0.368421	intermediate
Baoying, Yangzhou, Jiangsu	119.37	33.23	YZ2	YZ2-21	0.394737	intermediate
Baoying, Yangzhou, Jiangsu	119.37	33.23	YZ2	YZ2-22	0.0526316	indica
Baoying, Yangzhou, Jiangsu	119.37	33.23	YZ2	YZ2-23	0.0405405	indica
Baoying, Yangzhou, Jiangsu	119.37	33.23	YZ2	YZ2-24	0.0540541	indica
Baoying, Yangzhou, Jiangsu	119.37	33.23	YZ2	YZ2-25	0.405405	intermediate
Baoying, Yangzhou, Jiangsu	119.37	33.23	YZ2	YZ2-26	0.0789474	indica
Baoying, Yangzhou, Jiangsu	119.37	33.23	YZ2	YZ2-27	0.421053	intermediate
Baoying, Yangzhou, Jiangsu	119.37	33.23	YZ2	YZ2-28	0.0921053	indica
Baoying, Yangzhou, Jiangsu	119.37	33.23	YZ2	YZ2-29	0.0945946	indica
Baoying, Yangzhou, Jiangsu	119.37	33.23	YZ2	YZ2-30	0.0526316	indica
Baoying, Yangzhou, Jiangsu	119.37	33.23	YZ2	YZ2-31	0.0833333	indica
Jiangdu, Yangzhou, Jiangsu	119.63	32.44	YZ3	YZ3-1	0.0675676	indica
Jiangdu, Yangzhou, Jiangsu	119.63	32.44	YZ3	YZ3-2	0.111111	indica
Jiangdu, Yangzhou, Jiangsu	119.63	32.44	YZ3	YZ3-3	0.0694444	indica
Jiangdu, Yangzhou, Jiangsu	119.63	32.44	YZ3	YZ3-4	0.0540541	indica
Jiangdu, Yangzhou, Jiangsu	119.63	32.44	YZ3	YZ3-5	0.0526316	indica
Jiangdu, Yangzhou, Jiangsu	119.63	32.44	YZ3	YZ3-6	0.105263	indica
Jiangdu, Yangzhou, Jiangsu	119.63	32.44	YZ3	YZ3-7	0.0526316	indica
Jiangdu, Yangzhou, Jiangsu	119.63	32.44	YZ3	YZ3-8	0.105263	indica
Jiangdu, Yangzhou, Jiangsu	119.63	32.44	YZ3	YZ3-9	0.0285714	indica
Jiangdu, Yangzhou, Jiangsu	119.63	32.44	YZ3	YZ3-10	0.0675676	indica
Jiangdu, Yangzhou, Jiangsu	119.63	32.44	YZ3	YZ3-11	0.0555556	indica
Jiangdu, Yangzhou, Jiangsu	119.63	32.44	YZ3	YZ3-12	0.0675676	indica
Jiangdu, Yangzhou, Jiangsu	119.63	32.44	YZ3	YZ3-13	0.0540541	indica
Jiangdu, Yangzhou, Jiangsu	119.63	32.44	YZ3	YZ3-14	0.0921053	indica
Jiangdu, Yangzhou, Jiangsu	119.63	32.44	YZ3	YZ3-15	0.0945946	indica
Jiangdu, Yangzhou, Jiangsu	119.63	32.44	YZ3	YZ3-16	0	indica
Jiangdu, Yangzhou, Jiangsu	119.63	32.44	YZ3	YZ3-17	0.111111	indica
Jiangdu, Yangzhou, Jiangsu	119.63	32.44	YZ3	YZ3-18	0.0428571	indica
Jiangdu, Yangzhou, Jiangsu	119.63	32.44	YZ3	YZ3-19	0.0294118	indica
Jiangdu, Yangzhou, Jiangsu	119.63	32.44	YZ3	YZ3-20	0.0694444	indica
Jiangdu, Yangzhou, Jiangsu	119.63	32.44	YZ3	YZ3-21	0.0540541	indica
Jiangdu, Yangzhou, Jiangsu	119.63	32.44	YZ3	YZ3-22	0.0675676	indica
Jiangdu, Yangzhou, Jiangsu	119.63	32.44	YZ3	YZ3-23	0.0540541	indica
Jiangdu, Yangzhou, Jiangsu	119.63	32.44	YZ3	YZ3-24	0.105263	indica
Jiangdu, Yangzhou, Jiangsu	119.63	32.44	YZ3	YZ3-25	0.0526316	indica
Jiangdu, Yangzhou, Jiangsu	119.63	32.44	YZ3	YZ3-26	0.0540541	indica
Jiangdu, Yangzhou, Jiangsu	119.63	32.44	YZ3	YZ3-27	0.0657895	indica
Jiangdu, Yangzhou, Jiangsu	119.63	32.44	YZ3	YZ3-28	0.105263	indica
Jiangdu, Yangzhou, Jiangsu	119.63	32.44	YZ3	YZ3-29	0.0789474	indica
Jiangdu, Yangzhou, Jiangsu	119.63	32.44	YZ3	YZ3-30	0.0526316	indica
Jiangdu, Yangzhou, Jiangsu	119.63	32.44	YZ3	YZ3-31	0.0857143	indica
Sihong, Suqian, Jiangsu	118.18	33.55	SQ3	SQ3-1	0.157895	indica
Sihong, Suqian, Jiangsu	118.18	33.55	SQ3	SQ3-2	0.0789474	indica
Sihong, Suqian, Jiangsu	118.18	33.55	SQ3	SQ3-3	0.0540541	indica
Sihong, Suqian, Jiangsu	118.18	33.55	SQ3	SQ3-4	0	indica
Sihong, Suqian, Jiangsu	118.18	33.55	SQ3	SQ3-5	0.0555556	indica
Sihong, Suqian, Jiangsu	118.18	33.55	SQ3	SQ3-6	0.0945946	indica
Sihong, Suqian, Jiangsu	118.18	33.55	SQ3	SQ3-7	0.0789474	indica
Sihong, Suqian, Jiangsu	118.18	33.55	SQ3	SQ3-8	0	indica
Sihong, Suqian, Jiangsu	118.18	33.55	SQ3	SQ3-9	0.0526316	indica
Sihong, Suqian, Jiangsu	118.18	33.55	SQ3	SQ3-10	0.0857143	indica
Sihong, Suqian, Jiangsu	118.18	33.55	SQ3	SQ3-11	0.0921053	indica
Sihong, Suqian, Jiangsu	118.18	33.55	SQ3	SQ3-12	0.0945946	indica
Sihong, Suqian, Jiangsu	118.18	33.55	SQ3	SQ3-13	0.0263158	indica
Sihong, Suqian, Jiangsu	118.18	33.55	SQ3	SQ3-14	0.0555556	indica
Sihong, Suqian, Jiangsu	118.18	33.55	SQ3	SQ3-15	0.0789474	indica
Sihong, Suqian, Jiangsu	118.18	33.55	SQ3	SQ3-16	0.135135	indica
Sihong, Suqian, Jiangsu	118.18	33.55	SQ3	SQ3-17	0.222222	indica
Sihong, Suqian, Jiangsu	118.18	33.55	SQ3	SQ3-18	0.0657895	indica
Sihong, Suqian, Jiangsu	118.18	33.55	SQ3	SQ3-19	0.0675676	indica
Sihong, Suqian, Jiangsu	118.18	33.55	SQ3	SQ3-20	0.0540541	indica
Sihong, Suqian, Jiangsu	118.18	33.55	SQ3	SQ3-21	0.0555556	indica
Sihong, Suqian, Jiangsu	118.18	33.55	SQ3	SQ3-22	0.791667	japonica
Sihong, Suqian, Jiangsu	118.18	33.55	SQ3	SQ3-23	0.148649	indica
Sihong, Suqian, Jiangsu	118.18	33.55	SQ3	SQ3-24	0.0810811	indica
Sihong, Suqian, Jiangsu	118.18	33.55	SQ3	SQ3-25	0.0555556	indica
Sihong, Suqian, Jiangsu	118.18	33.55	SQ3	SQ3-26	0.527027	intermediate
Sihong, Suqian, Jiangsu	118.18	33.55	SQ3	SQ3-27	0.108108	indica
Sihong, Suqian, Jiangsu	118.18	33.55	SQ3	SQ3-28	0.108108	indica
Sihong, Suqian, Jiangsu	118.18	33.55	SQ3	SQ3-29	0.0833333	indica
Sihong, Suqian, Jiangsu	118.18	33.55	SQ3	SQ3-30	0.315789	intermediate
Sihong, Suqian, Jiangsu	118.18	33.55	SQ3	SQ3-31	0.837838	japonica
Taixing, Taizhou, Jiangsu	120.22	32.11	TZ	TZ-1	0.364865	intermediate
Taixing, Taizhou, Jiangsu	120.22	32.11	TZ	TZ-2	0.394737	intermediate
Taixing, Taizhou, Jiangsu	120.22	32.11	TZ	TZ-3	0.355263	intermediate
Taixing, Taizhou, Jiangsu	120.22	32.11	TZ	TZ-4	0.0394737	indica
Taixing, Taizhou, Jiangsu	120.22	32.11	TZ	TZ-5	0.337838	intermediate
Taixing, Taizhou, Jiangsu	120.22	32.11	TZ	TZ-6	0.355263	intermediate
Taixing, Taizhou, Jiangsu	120.22	32.11	TZ	TZ-7	0.355263	intermediate
Taixing, Taizhou, Jiangsu	120.22	32.11	TZ	TZ-8	0.0526316	indica
Taixing, Taizhou, Jiangsu	120.22	32.11	TZ	TZ-9	0.364865	intermediate
Taixing, Taizhou, Jiangsu	120.22	32.11	TZ	TZ-10	0.407895	intermediate
Taixing, Taizhou, Jiangsu	120.22	32.11	TZ	TZ-11	0.421053	intermediate
Taixing, Taizhou, Jiangsu	120.22	32.11	TZ	TZ-12	0.381579	intermediate
Taixing, Taizhou, Jiangsu	120.22	32.11	TZ	TZ-13	0.381579	intermediate
Taixing, Taizhou, Jiangsu	120.22	32.11	TZ	TZ-14	0.0263158	indica
Taixing, Taizhou, Jiangsu	120.22	32.11	TZ	TZ-15	0.337838	intermediate
Taixing, Taizhou, Jiangsu	120.22	32.11	TZ	TZ-16	0.0263158	indica
Taixing, Taizhou, Jiangsu	120.22	32.11	TZ	TZ-17	0.162162	indica
Taixing, Taizhou, Jiangsu	120.22	32.11	TZ	TZ-18	0.581081	intermediate
Taixing, Taizhou, Jiangsu	120.22	32.11	TZ	TZ-19	0.592105	intermediate
Taixing, Taizhou, Jiangsu	120.22	32.11	TZ	TZ-20	0.407895	intermediate
Taixing, Taizhou, Jiangsu	120.22	32.11	TZ	TZ-21	0.0657895	indica
Taixing, Taizhou, Jiangsu	120.22	32.11	TZ	TZ-22	0.355263	intermediate
Taixing, Taizhou, Jiangsu	120.22	32.11	TZ	TZ-23	0.608108	intermediate
Taixing, Taizhou, Jiangsu	120.22	32.11	TZ	TZ-24	0.337838	intermediate
Taixing, Taizhou, Jiangsu	120.22	32.11	TZ	TZ-25	0.342105	intermediate
Taixing, Taizhou, Jiangsu	120.22	32.11	TZ	TZ-26	0.355263	intermediate
Taixing, Taizhou, Jiangsu	120.22	32.11	TZ	TZ-27	0.355263	intermediate
Taixing, Taizhou, Jiangsu	120.22	32.11	TZ	TZ-28	0.407895	intermediate
Taixing, Taizhou, Jiangsu	120.22	32.11	TZ	TZ-29	0.0263158	indica
Taixing, Taizhou, Jiangsu	120.22	32.11	TZ	TZ-30	0.824324	japonica
Taixing, Taizhou, Jiangsu	120.22	32.11	TZ	TZ-31	0.460526	intermediate
Dafeng, Yancheng, Jiangsu	120.4	32.98	YC1	YC1-1	0.945946	japonica
Dafeng, Yancheng, Jiangsu	120.4	32.98	YC1	YC1-2	0.0540541	indica
Dafeng, Yancheng, Jiangsu	120.4	32.98	YC1	YC1-3	0.723684	intermediate
Dafeng, Yancheng, Jiangsu	120.4	32.98	YC1	YC1-4	0.0526316	indica
Dafeng, Yancheng, Jiangsu	120.4	32.98	YC1	YC1-5	0.0135135	indica
Dafeng, Yancheng, Jiangsu	120.4	32.98	YC1	YC1-6	0.0263158	indica
Dafeng, Yancheng, Jiangsu	120.4	32.98	YC1	YC1-7	0.881579	japonica
Dafeng, Yancheng, Jiangsu	120.4	32.98	YC1	YC1-8	0.0394737	indica
Dafeng, Yancheng, Jiangsu	120.4	32.98	YC1	YC1-9	0.0540541	indica
Dafeng, Yancheng, Jiangsu	120.4	32.98	YC1	YC1-10	0.0540541	indica
Dafeng, Yancheng, Jiangsu	120.4	32.98	YC1	YC1-11	0.0657895	indica
Dafeng, Yancheng, Jiangsu	120.4	32.98	YC1	YC1-12	0.894737	japonica
Dafeng, Yancheng, Jiangsu	120.4	32.98	YC1	YC1-13	0.0555556	indica
Dafeng, Yancheng, Jiangsu	120.4	32.98	YC1	YC1-14	0.0526316	indica
Dafeng, Yancheng, Jiangsu	120.4	32.98	YC1	YC1-15	0.0526316	indica
Dafeng, Yancheng, Jiangsu	120.4	32.98	YC1	YC1-16	0.105263	indica
Dafeng, Yancheng, Jiangsu	120.4	32.98	YC1	YC1-17	0.0405405	indica
Dafeng, Yancheng, Jiangsu	120.4	32.98	YC1	YC1-18	0.0540541	indica
Dafeng, Yancheng, Jiangsu	120.4	32.98	YC1	YC1-19	0.710526	intermediate
Dafeng, Yancheng, Jiangsu	120.4	32.98	YC1	YC1-20	0.789474	japonica
Dafeng, Yancheng, Jiangsu	120.4	32.98	YC1	YC1-21	0.0263158	indica
Dafeng, Yancheng, Jiangsu	120.4	32.98	YC1	YC1-22	0.0526316	indica
Dafeng, Yancheng, Jiangsu	120.4	32.98	YC1	YC1-23	0.0540541	indica
Dafeng, Yancheng, Jiangsu	120.4	32.98	YC1	YC1-24	0.0526316	indica
Dafeng, Yancheng, Jiangsu	120.4	32.98	YC1	YC1-25	0.0526316	indica
Dafeng, Yancheng, Jiangsu	120.4	32.98	YC1	YC1-26	0.0526316	indica
Dafeng, Yancheng, Jiangsu	120.4	32.98	YC1	YC1-27	0.0810811	indica
Dafeng, Yancheng, Jiangsu	120.4	32.98	YC1	YC1-28	0.0526316	indica
Dafeng, Yancheng, Jiangsu	120.4	32.98	YC1	YC1-29	0.125	indica
Dafeng, Yancheng, Jiangsu	120.4	32.98	YC1	YC1-30	0.0857143	indica
Dafeng, Yancheng, Jiangsu	120.4	32.98	YC1	YC1-31	0.135135	indica
Yancheng city, Yancheng, Jiangsu	120.03	33.31	YC2	YC2-1	0.108108	indica
Yancheng city, Yancheng, Jiangsu	120.03	33.31	YC2	YC2-2	0.0526316	indica
Yancheng city, Yancheng, Jiangsu	120.03	33.31	YC2	YC2-3	0.105263	indica
Yancheng city, Yancheng, Jiangsu	120.03	33.31	YC2	YC2-4	0.105263	indica
Yancheng city, Yancheng, Jiangsu	120.03	33.31	YC2	YC2-5	0.0526316	indica
Yancheng city, Yancheng, Jiangsu	120.03	33.31	YC2	YC2-6	0.0263158	indica
Yancheng city, Yancheng, Jiangsu	120.03	33.31	YC2	YC2-7	0.0540541	indica
Yancheng city, Yancheng, Jiangsu	120.03	33.31	YC2	YC2-8	0.0540541	indica
Yancheng city, Yancheng, Jiangsu	120.03	33.31	YC2	YC2-9	0.315789	intermediate
Yancheng city, Yancheng, Jiangsu	120.03	33.31	YC2	YC2-10	0.0526316	indica
Yancheng city, Yancheng, Jiangsu	120.03	33.31	YC2	YC2-11	0.105263	indica
Yancheng city, Yancheng, Jiangsu	120.03	33.31	YC2	YC2-12	0.108108	indica
Yancheng city, Yancheng, Jiangsu	120.03	33.31	YC2	YC2-13	0.0526316	indica
Yancheng city, Yancheng, Jiangsu	120.03	33.31	YC2	YC2-14	0.0526316	indica
Yancheng city, Yancheng, Jiangsu	120.03	33.31	YC2	YC2-15	0.0540541	indica
Yancheng city, Yancheng, Jiangsu	120.03	33.31	YC2	YC2-16	0.0540541	indica
Yancheng city, Yancheng, Jiangsu	120.03	33.31	YC2	YC2-17	0.0526316	indica
Yancheng city, Yancheng, Jiangsu	120.03	33.31	YC2	YC2-18	0.027027	indica
Yancheng city, Yancheng, Jiangsu	120.03	33.31	YC2	YC2-19	0.0555556	indica
Yancheng city, Yancheng, Jiangsu	120.03	33.31	YC2	YC2-20	0.0526316	indica
Yancheng city, Yancheng, Jiangsu	120.03	33.31	YC2	YC2-21	0.0526316	indica
Yancheng city, Yancheng, Jiangsu	120.03	33.31	YC2	YC2-22	0.105263	indica
Yancheng city, Yancheng, Jiangsu	120.03	33.31	YC2	YC2-23	0.0540541	indica
Yancheng city, Yancheng, Jiangsu	120.03	33.31	YC2	YC2-24	0.0526316	indica
Yancheng city, Yancheng, Jiangsu	120.03	33.31	YC2	YC2-25	0.0526316	indica
Yancheng city, Yancheng, Jiangsu	120.03	33.31	YC2	YC2-26	0.105263	indica
Yancheng city, Yancheng, Jiangsu	120.03	33.31	YC2	YC2-27	0.105263	indica
Yancheng city, Yancheng, Jiangsu	120.03	33.31	YC2	YC2-28	0.263158	intermediate
Yancheng city, Yancheng, Jiangsu	120.03	33.31	YC2	YC2-29	0.105263	indica
Yancheng city, Yancheng, Jiangsu	120.03	33.31	YC2	YC2-30	0.105263	indica
Yancheng city, Yancheng, Jiangsu	120.03	33.31	YC2	YC2-31	0.111111	indica
Sheyang, Yancheng, Jiangsu	120.08	33.75	YC3	YC3-1	0.0657895	indica
Sheyang, Yancheng, Jiangsu	120.08	33.75	YC3	YC3-2	0.0540541	indica
Sheyang, Yancheng, Jiangsu	120.08	33.75	YC3	YC3-3	0.105263	indica
Sheyang, Yancheng, Jiangsu	120.08	33.75	YC3	YC3-4	0.0540541	indica
Sheyang, Yancheng, Jiangsu	120.08	33.75	YC3	YC3-5	0.0540541	indica
Sheyang, Yancheng, Jiangsu	120.08	33.75	YC3	YC3-6	0.0810811	indica
Sheyang, Yancheng, Jiangsu	120.08	33.75	YC3	YC3-7	0.0540541	indica
Sheyang, Yancheng, Jiangsu	120.08	33.75	YC3	YC3-8	0.114286	indica
Sheyang, Yancheng, Jiangsu	120.08	33.75	YC3	YC3-9	0.0540541	indica
Sheyang, Yancheng, Jiangsu	120.08	33.75	YC3	YC3-10	0.0540541	indica
Sheyang, Yancheng, Jiangsu	120.08	33.75	YC3	YC3-11	0.105263	indica
Sheyang, Yancheng, Jiangsu	120.08	33.75	YC3	YC3-12	0.0810811	indica
Sheyang, Yancheng, Jiangsu	120.08	33.75	YC3	YC3-13	0.0789474	indica
Sheyang, Yancheng, Jiangsu	120.08	33.75	YC3	YC3-14	0.0571429	indica
Sheyang, Yancheng, Jiangsu	120.08	33.75	YC3	YC3-15	0.0972222	indica
Sheyang, Yancheng, Jiangsu	120.08	33.75	YC3	YC3-16	0.105263	indica
Sheyang, Yancheng, Jiangsu	120.08	33.75	YC3	YC3-17	0.131579	indica
Sheyang, Yancheng, Jiangsu	120.08	33.75	YC3	YC3-18	0.0694444	indica
Sheyang, Yancheng, Jiangsu	120.08	33.75	YC3	YC3-19	0.148649	indica
Sheyang, Yancheng, Jiangsu	120.08	33.75	YC3	YC3-20	0.0857143	indica
Sheyang, Yancheng, Jiangsu	120.08	33.75	YC3	YC3-21	0.0921053	indica
Sheyang, Yancheng, Jiangsu	120.08	33.75	YC3	YC3-22	0.0555556	indica
Sheyang, Yancheng, Jiangsu	120.08	33.75	YC3	YC3-23	0.125	indica
Sheyang, Yancheng, Jiangsu	120.08	33.75	YC3	YC3-24	0.135135	indica
Sheyang, Yancheng, Jiangsu	120.08	33.75	YC3	YC3-25	0.0588235	indica
Sheyang, Yancheng, Jiangsu	120.08	33.75	YC3	YC3-26	0.0675676	indica
Sheyang, Yancheng, Jiangsu	120.08	33.75	YC3	YC3-27	0.0540541	indica
Sheyang, Yancheng, Jiangsu	120.08	33.75	YC3	YC3-28	0.105263	indica
Sheyang, Yancheng, Jiangsu	120.08	33.75	YC3	YC3-29	0.105263	indica
Sheyang, Yancheng, Jiangsu	120.08	33.75	YC3	YC3-30	0.118421	indica
Sheyang, Yancheng, Jiangsu	120.08	33.75	YC3	YC3-31	0.0540541	indica
Xiangshui, Yancheng, Jiangsu	119.62	34.15	YC4	YC4-1	0.0526316	indica
Xiangshui, Yancheng, Jiangsu	119.62	34.15	YC4	YC4-2	0.027027	indica
Xiangshui, Yancheng, Jiangsu	119.62	34.15	YC4	YC4-3	0.0921053	indica
Xiangshui, Yancheng, Jiangsu	119.62	34.15	YC4	YC4-4	0.0540541	indica
Xiangshui, Yancheng, Jiangsu	119.62	34.15	YC4	YC4-5	0.0526316	indica
Xiangshui, Yancheng, Jiangsu	119.62	34.15	YC4	YC4-6	0.0540541	indica
Xiangshui, Yancheng, Jiangsu	119.62	34.15	YC4	YC4-7	0.859155	japonica
Xiangshui, Yancheng, Jiangsu	119.62	34.15	YC4	YC4-8	0.0540541	indica
Xiangshui, Yancheng, Jiangsu	119.62	34.15	YC4	YC4-9	0.0526316	indica
Xiangshui, Yancheng, Jiangsu	119.62	34.15	YC4	YC4-10	0.0657895	indica
Xiangshui, Yancheng, Jiangsu	119.62	34.15	YC4	YC4-11	0.0526316	indica
Xiangshui, Yancheng, Jiangsu	119.62	34.15	YC4	YC4-12	0.0657895	indica
Xiangshui, Yancheng, Jiangsu	119.62	34.15	YC4	YC4-13	0.0810811	indica
Xiangshui, Yancheng, Jiangsu	119.62	34.15	YC4	YC4-14	0.0810811	indica
Xiangshui, Yancheng, Jiangsu	119.62	34.15	YC4	YC4-15	0.851351	japonica
Xiangshui, Yancheng, Jiangsu	119.62	34.15	YC4	YC4-16	0.148649	indica
Xiangshui, Yancheng, Jiangsu	119.62	34.15	YC4	YC4-17	0.0657895	indica
Xiangshui, Yancheng, Jiangsu	119.62	34.15	YC4	YC4-18	0.0526316	indica
Xiangshui, Yancheng, Jiangsu	119.62	34.15	YC4	YC4-19	0.0921053	indica
Xiangshui, Yancheng, Jiangsu	119.62	34.15	YC4	YC4-20	0.0526316	indica
Xiangshui, Yancheng, Jiangsu	119.62	34.15	YC4	YC4-21	0.0921053	indica
Xiangshui, Yancheng, Jiangsu	119.62	34.15	YC4	YC4-22	0.0263158	indica
Xiangshui, Yancheng, Jiangsu	119.62	34.15	YC4	YC4-23	0.0526316	indica
Xiangshui, Yancheng, Jiangsu	119.62	34.15	YC4	YC4-24	0.0526316	indica
Xiangshui, Yancheng, Jiangsu	119.62	34.15	YC4	YC4-25	0.0810811	indica
Xiangshui, Yancheng, Jiangsu	119.62	34.15	YC4	YC4-26	0.0833333	indica
Xiangshui, Yancheng, Jiangsu	119.62	34.15	YC4	YC4-27	0.0526316	indica
Xiangshui, Yancheng, Jiangsu	119.62	34.15	YC4	YC4-28	0.0526316	indica
Xiangshui, Yancheng, Jiangsu	119.62	34.15	YC4	YC4-29	0.0657895	indica
Xiangshui, Yancheng, Jiangsu	119.62	34.15	YC4	YC4-30	0.0526316	indica
Xiangshui, Yancheng, Jiangsu	119.62	34.15	YC4	YC4-31	0.0540541	indica
Yangzhong, Zhenjiang, Jiangsu	119.86	32.23	ZJ	ZJ-1	0.0882353	indica
Yangzhong, Zhenjiang, Jiangsu	119.86	32.23	ZJ	ZJ-2	0.402778	intermediate
Yangzhong, Zhenjiang, Jiangsu	119.86	32.23	ZJ	ZJ-3	0.027027	indica
Yangzhong, Zhenjiang, Jiangsu	119.86	32.23	ZJ	ZJ-4	0.0555556	indica
Yangzhong, Zhenjiang, Jiangsu	119.86	32.23	ZJ	ZJ-5	0.0526316	indica
Yangzhong, Zhenjiang, Jiangsu	119.86	32.23	ZJ	ZJ-6	0.0263158	indica
Yangzhong, Zhenjiang, Jiangsu	119.86	32.23	ZJ	ZJ-7	0.0789474	indica
Yangzhong, Zhenjiang, Jiangsu	119.86	32.23	ZJ	ZJ-8	0.256757	intermediate
Yangzhong, Zhenjiang, Jiangsu	119.86	32.23	ZJ	ZJ-9	0.222222	indica
Yangzhong, Zhenjiang, Jiangsu	119.86	32.23	ZJ	ZJ-10	0.0555556	indica
Yangzhong, Zhenjiang, Jiangsu	119.86	32.23	ZJ	ZJ-11	0.388889	intermediate
Yangzhong, Zhenjiang, Jiangsu	119.86	32.23	ZJ	ZJ-12	0.0694444	indica
Yangzhong, Zhenjiang, Jiangsu	119.86	32.23	ZJ	ZJ-13	0.0675676	indica
Yangzhong, Zhenjiang, Jiangsu	119.86	32.23	ZJ	ZJ-14	0.0945946	indica
Yangzhong, Zhenjiang, Jiangsu	119.86	32.23	ZJ	ZJ-15	0.364865	intermediate
Yangzhong, Zhenjiang, Jiangsu	119.86	32.23	ZJ	ZJ-16	0.368421	intermediate
Yangzhong, Zhenjiang, Jiangsu	119.86	32.23	ZJ	ZJ-17	0.0135135	indica
Yangzhong, Zhenjiang, Jiangsu	119.86	32.23	ZJ	ZJ-18	0.0526316	indica
Yangzhong, Zhenjiang, Jiangsu	119.86	32.23	ZJ	ZJ-19	0.171053	indica
Yangzhong, Zhenjiang, Jiangsu	119.86	32.23	ZJ	ZJ-20	0.0277778	indica
Yangzhong, Zhenjiang, Jiangsu	119.86	32.23	ZJ	ZJ-21	0.0277778	indica
Yangzhong, Zhenjiang, Jiangsu	119.86	32.23	ZJ	ZJ-22	0.0540541	indica
Yangzhong, Zhenjiang, Jiangsu	119.86	32.23	ZJ	ZJ-23	0.205882	indica
Yangzhong, Zhenjiang, Jiangsu	119.86	32.23	ZJ	ZJ-24	0.220588	indica
Yangzhong, Zhenjiang, Jiangsu	119.86	32.23	ZJ	ZJ-25	0.027027	indica
Yangzhong, Zhenjiang, Jiangsu	119.86	32.23	ZJ	ZJ-26	0.0810811	indica
Yangzhong, Zhenjiang, Jiangsu	119.86	32.23	ZJ	ZJ-27	0.0263158	indica
Yangzhong, Zhenjiang, Jiangsu	119.86	32.23	ZJ	ZJ-28	0.0526316	indica
Yangzhong, Zhenjiang, Jiangsu	119.86	32.23	ZJ	ZJ-29	0.0789474	indica
Yangzhong, Zhenjiang, Jiangsu	119.86	32.23	ZJ	ZJ-30	0.220588	indica
Yangzhong, Zhenjiang, Jiangsu	119.86	32.23	ZJ	ZJ-31	0.111111	indica
Xuyi, Huaian, Jiangsu	118.34	33.12	HA2	HA2-1	0.027027	indica
Xuyi, Huaian, Jiangsu	118.34	33.12	HA2	HA2-2	0.0394737	indica
Xuyi, Huaian, Jiangsu	118.34	33.12	HA2	HA2-3	0	indica
Xuyi, Huaian, Jiangsu	118.34	33.12	HA2	HA2-4	0.0789474	indica
Xuyi, Huaian, Jiangsu	118.34	33.12	HA2	HA2-5	0.0945946	indica
Xuyi, Huaian, Jiangsu	118.34	33.12	HA2	HA2-6	0.0263158	indica
Xuyi, Huaian, Jiangsu	118.34	33.12	HA2	HA2-7	0.0263158	indica
Xuyi, Huaian, Jiangsu	118.34	33.12	HA2	HA2-8	0.108108	indica
Xuyi, Huaian, Jiangsu	118.34	33.12	HA2	HA2-9	0.0540541	indica
Xuyi, Huaian, Jiangsu	118.34	33.12	HA2	HA2-10	0.0263158	indica
Xuyi, Huaian, Jiangsu	118.34	33.12	HA2	HA2-11	0.0526316	indica
Xuyi, Huaian, Jiangsu	118.34	33.12	HA2	HA2-12	0.027027	indica
Xuyi, Huaian, Jiangsu	118.34	33.12	HA2	HA2-13	0.0263158	indica
Xuyi, Huaian, Jiangsu	118.34	33.12	HA2	HA2-14	0.027027	indica
Xuyi, Huaian, Jiangsu	118.34	33.12	HA2	HA2-15	0	indica
Xuyi, Huaian, Jiangsu	118.34	33.12	HA2	HA2-16	0	indica
Xuyi, Huaian, Jiangsu	118.34	33.12	HA2	HA2-17	0.0555556	indica
Xuyi, Huaian, Jiangsu	118.34	33.12	HA2	HA2-18	0.0285714	indica
Xuyi, Huaian, Jiangsu	118.34	33.12	HA2	HA2-19	0.0263158	indica
Xuyi, Huaian, Jiangsu	118.34	33.12	HA2	HA2-20	0.0263158	indica
Xuyi, Huaian, Jiangsu	118.34	33.12	HA2	HA2-21	0.0555556	indica
Xuyi, Huaian, Jiangsu	118.34	33.12	HA2	HA2-22	0.0526316	indica
Xuyi, Huaian, Jiangsu	118.34	33.12	HA2	HA2-23	0.0394737	indica
Xuyi, Huaian, Jiangsu	118.34	33.12	HA2	HA2-24	0	indica
Xuyi, Huaian, Jiangsu	118.34	33.12	HA2	HA2-25	0	indica
Xuyi, Huaian, Jiangsu	118.34	33.12	HA2	HA2-26	0.0394737	indica
Xuyi, Huaian, Jiangsu	118.34	33.12	HA2	HA2-27	0.027027	indica
Xuyi, Huaian, Jiangsu	118.34	33.12	HA2	HA2-28	0.0921053	indica
Xuyi, Huaian, Jiangsu	118.34	33.12	HA2	HA2-29	0.0675676	indica
Xuyi, Huaian, Jiangsu	118.34	33.12	HA2	HA2-30	0.0972222	indica
Xuyi, Huaian, Jiangsu	118.34	33.12	HA2	HA2-31	0.108108	indica
Xuyi, Huaian, Jiangsu	118.76	32.97	HA4	HA4-1	0.108108	indica
Xuyi, Huaian, Jiangsu	118.76	32.97	HA4	HA4-2	0.105263	indica
Xuyi, Huaian, Jiangsu	118.76	32.97	HA4	HA4-3	0.135135	indica
Xuyi, Huaian, Jiangsu	118.76	32.97	HA4	HA4-4	0.0526316	indica
Xuyi, Huaian, Jiangsu	118.76	32.97	HA4	HA4-5	0.0540541	indica
Xuyi, Huaian, Jiangsu	118.76	32.97	HA4	HA4-6	0.0833333	indica
Xuyi, Huaian, Jiangsu	118.76	32.97	HA4	HA4-7	0.0540541	indica
Xuyi, Huaian, Jiangsu	118.76	32.97	HA4	HA4-8	0.0540541	indica
Xuyi, Huaian, Jiangsu	118.76	32.97	HA4	HA4-9	0.0555556	indica
Xuyi, Huaian, Jiangsu	118.76	32.97	HA4	HA4-10	0.0810811	indica
Xuyi, Huaian, Jiangsu	118.76	32.97	HA4	HA4-11	0.0921053	indica
Xuyi, Huaian, Jiangsu	118.76	32.97	HA4	HA4-12	0.0526316	indica
Xuyi, Huaian, Jiangsu	118.76	32.97	HA4	HA4-13	0.0657895	indica
Xuyi, Huaian, Jiangsu	118.76	32.97	HA4	HA4-14	0.0571429	indica
Xuyi, Huaian, Jiangsu	118.76	32.97	HA4	HA4-15	0.0277778	indica
Xuyi, Huaian, Jiangsu	118.76	32.97	HA4	HA4-16	0	indica
Xuyi, Huaian, Jiangsu	118.76	32.97	HA4	HA4-17	0.0405405	indica
Xuyi, Huaian, Jiangsu	118.76	32.97	HA4	HA4-18	0.0789474	indica
Xuyi, Huaian, Jiangsu	118.76	32.97	HA4	HA4-19	0.0526316	indica
Xuyi, Huaian, Jiangsu	118.76	32.97	HA4	HA4-20	0.111111	indica
Xuyi, Huaian, Jiangsu	118.76	32.97	HA4	HA4-21	0.0588235	indica
Xuyi, Huaian, Jiangsu	118.76	32.97	HA4	HA4-22	0.0789474	indica
Xuyi, Huaian, Jiangsu	118.76	32.97	HA4	HA4-23	0.0810811	indica
Xuyi, Huaian, Jiangsu	118.76	32.97	HA4	HA4-24	0.0789474	indica
Xuyi, Huaian, Jiangsu	118.76	32.97	HA4	HA4-25	0.0555556	indica
Xuyi, Huaian, Jiangsu	118.76	32.97	HA4	HA4-26	0.0540541	indica
Xuyi, Huaian, Jiangsu	118.76	32.97	HA4	HA4-27	0.111111	indica
Xuyi, Huaian, Jiangsu	118.76	32.97	HA4	HA4-28	0.148649	indica
Xuyi, Huaian, Jiangsu	118.76	32.97	HA4	HA4-29	0.0882353	indica
Xuyi, Huaian, Jiangsu	118.76	32.97	HA4	HA4-30	0.0921053	indica
Xuyi, Huaian, Jiangsu	118.76	32.97	HA4	HA4-31	0.117647	indica
Xuzhou city, Xuzhou, Jiangsu	117.28	34.16	XZ1	XZ1-1	0.105263	indica
Xuzhou city, Xuzhou, Jiangsu	117.28	34.16	XZ1	XZ1-2	0.118421	indica
Xuzhou city, Xuzhou, Jiangsu	117.28	34.16	XZ1	XZ1-3	0.108108	indica
Xuzhou city, Xuzhou, Jiangsu	117.28	34.16	XZ1	XZ1-4	0.118421	indica
Xuzhou city, Xuzhou, Jiangsu	117.28	34.16	XZ1	XZ1-5	0.105263	indica
Xuzhou city, Xuzhou, Jiangsu	117.28	34.16	XZ1	XZ1-6	0.111111	indica
Xuzhou city, Xuzhou, Jiangsu	117.28	34.16	XZ1	XZ1-7	0.105263	indica
Xuzhou city, Xuzhou, Jiangsu	117.28	34.16	XZ1	XZ1-8	0.125	indica
Xuzhou city, Xuzhou, Jiangsu	117.28	34.16	XZ1	XZ1-9	0.105263	indica
Xuzhou city, Xuzhou, Jiangsu	117.28	34.16	XZ1	XZ1-10	0.105263	indica
Xuzhou city, Xuzhou, Jiangsu	117.28	34.16	XZ1	XZ1-11	0.105263	indica
Xuzhou city, Xuzhou, Jiangsu	117.28	34.16	XZ1	XZ1-12	0.105263	indica
Xuzhou city, Xuzhou, Jiangsu	117.28	34.16	XZ1	XZ1-13	0.105263	indica
Xuzhou city, Xuzhou, Jiangsu	117.28	34.16	XZ1	XZ1-14	0.0945946	indica
Xuzhou city, Xuzhou, Jiangsu	117.28	34.16	XZ1	XZ1-15	0.108108	indica
Xuzhou city, Xuzhou, Jiangsu	117.28	34.16	XZ1	XZ1-16	0.105263	indica
Xuzhou city, Xuzhou, Jiangsu	117.28	34.16	XZ1	XZ1-17	0.108108	indica
Xuzhou city, Xuzhou, Jiangsu	117.28	34.16	XZ1	XZ1-18	0.111111	indica
Xuzhou city, Xuzhou, Jiangsu	117.28	34.16	XZ1	XZ1-19	0.105263	indica
Xuzhou city, Xuzhou, Jiangsu	117.28	34.16	XZ1	XZ1-20	0.105263	indica
Xuzhou city, Xuzhou, Jiangsu	117.28	34.16	XZ1	XZ1-21	0.027027	indica
Xuzhou city, Xuzhou, Jiangsu	117.28	34.16	XZ1	XZ1-22	0.0694444	indica
Xuzhou city, Xuzhou, Jiangsu	117.28	34.16	XZ1	XZ1-23	0.105263	indica
Xuzhou city, Xuzhou, Jiangsu	117.28	34.16	XZ1	XZ1-24	0.108108	indica
Xuzhou city, Xuzhou, Jiangsu	117.28	34.16	XZ1	XZ1-25	0.105263	indica
Xuzhou city, Xuzhou, Jiangsu	117.28	34.16	XZ1	XZ1-26	0.0921053	indica
Xuzhou city, Xuzhou, Jiangsu	117.28	34.16	XZ1	XZ1-27	0.105263	indica
Xuzhou city, Xuzhou, Jiangsu	117.28	34.16	XZ1	XZ1-28	0.111111	indica
Xuzhou city, Xuzhou, Jiangsu	117.28	34.16	XZ1	XZ1-29	0.108108	indica
Xuzhou city, Xuzhou, Jiangsu	117.28	34.16	XZ1	XZ1-30	0.118421	indica
Xuzhou city, Xuzhou, Jiangsu	117.28	34.16	XZ1	XZ1-31	0.105263	indica
Suining, Xuzhou, Jiangsu	118.03	33.93	XZ2	XZ2-1	0.114286	indica
Suining, Xuzhou, Jiangsu	118.03	33.93	XZ2	XZ2-2	0.105263	indica
Suining, Xuzhou, Jiangsu	118.03	33.93	XZ2	XZ2-3	0.105263	indica
Suining, Xuzhou, Jiangsu	118.03	33.93	XZ2	XZ2-4	0.111111	indica
Suining, Xuzhou, Jiangsu	118.03	33.93	XZ2	XZ2-5	0.111111	indica
Suining, Xuzhou, Jiangsu	118.03	33.93	XZ2	XZ2-6	0.108108	indica
Suining, Xuzhou, Jiangsu	118.03	33.93	XZ2	XZ2-7	0.108108	indica
Suining, Xuzhou, Jiangsu	118.03	33.93	XZ2	XZ2-8	0.111111	indica
Suining, Xuzhou, Jiangsu	118.03	33.93	XZ2	XZ2-9	0.108108	indica
Suining, Xuzhou, Jiangsu	118.03	33.93	XZ2	XZ2-10	0.105263	indica
Suining, Xuzhou, Jiangsu	118.03	33.93	XZ2	XZ2-11	0.105263	indica
Suining, Xuzhou, Jiangsu	118.03	33.93	XZ2	XZ2-12	0.105263	indica
Suining, Xuzhou, Jiangsu	118.03	33.93	XZ2	XZ2-13	0.111111	indica
Suining, Xuzhou, Jiangsu	118.03	33.93	XZ2	XZ2-14	0.108108	indica
Suining, Xuzhou, Jiangsu	118.03	33.93	XZ2	XZ2-15	0.108108	indica
Suining, Xuzhou, Jiangsu	118.03	33.93	XZ2	XZ2-16	0.108108	indica
Suining, Xuzhou, Jiangsu	118.03	33.93	XZ2	XZ2-17	0.111111	indica
Suining, Xuzhou, Jiangsu	118.03	33.93	XZ2	XZ2-18	0.121622	indica
Suining, Xuzhou, Jiangsu	118.03	33.93	XZ2	XZ2-19	0.0810811	indica
Suining, Xuzhou, Jiangsu	118.03	33.93	XZ2	XZ2-20	0.0972222	indica
Suining, Xuzhou, Jiangsu	118.03	33.93	XZ2	XZ2-21	0.125	indica
Suining, Xuzhou, Jiangsu	118.03	33.93	XZ2	XZ2-22	0.111111	indica
Suining, Xuzhou, Jiangsu	118.03	33.93	XZ2	XZ2-23	0.144737	indica
Suining, Xuzhou, Jiangsu	118.03	33.93	XZ2	XZ2-24	0.162162	indica
Suining, Xuzhou, Jiangsu	118.03	33.93	XZ2	XZ2-25	0.157143	indica
Suining, Xuzhou, Jiangsu	118.03	33.93	XZ2	XZ2-26	0.121622	indica
Suining, Xuzhou, Jiangsu	118.03	33.93	XZ2	XZ2-27	0.108108	indica
Suining, Xuzhou, Jiangsu	118.03	33.93	XZ2	XZ2-28	0.108108	indica
Suining, Xuzhou, Jiangsu	118.03	33.93	XZ2	XZ2-29	0.108108	indica
Suining, Xuzhou, Jiangsu	118.03	33.93	XZ2	XZ2-30	0.0810811	indica
Suining, Xuzhou, Jiangsu	118.03	33.93	XZ2	XZ2-31	0.105263	indica
Lianshui, Huaian, Jiangsu	119.21	33.81	HA1	HA1-1	0.0810811	indica
Lianshui, Huaian, Jiangsu	119.21	33.81	HA1	HA1-2	0.0972222	indica
Lianshui, Huaian, Jiangsu	119.21	33.81	HA1	HA1-3	0.756757	japonica
Lianshui, Huaian, Jiangsu	119.21	33.81	HA1	HA1-4	0.868421	japonica
Lianshui, Huaian, Jiangsu	119.21	33.81	HA1	HA1-5	0.157895	indica
Lianshui, Huaian, Jiangsu	119.21	33.81	HA1	HA1-6	0.0810811	indica
Lianshui, Huaian, Jiangsu	119.21	33.81	HA1	HA1-7	0.166667	indica
Lianshui, Huaian, Jiangsu	119.21	33.81	HA1	HA1-8	0.135135	indica
Lianshui, Huaian, Jiangsu	119.21	33.81	HA1	HA1-9	0.0882353	indica
Lianshui, Huaian, Jiangsu	119.21	33.81	HA1	HA1-10	0.0833333	indica
Lianshui, Huaian, Jiangsu	119.21	33.81	HA1	HA1-11	0.0857143	indica
Lianshui, Huaian, Jiangsu	119.21	33.81	HA1	HA1-12	0.0571429	indica
Lianshui, Huaian, Jiangsu	119.21	33.81	HA1	HA1-13	0.108108	indica
Lianshui, Huaian, Jiangsu	119.21	33.81	HA1	HA1-14	0.111111	indica
Lianshui, Huaian, Jiangsu	119.21	33.81	HA1	HA1-15	0.0833333	indica
Lianshui, Huaian, Jiangsu	119.21	33.81	HA1	HA1-16	0.111111	indica
Lianshui, Huaian, Jiangsu	119.21	33.81	HA1	HA1-17	0.114286	indica
Lianshui, Huaian, Jiangsu	119.21	33.81	HA1	HA1-18	0.114286	indica
Lianshui, Huaian, Jiangsu	119.21	33.81	HA1	HA1-19	0.0571429	indica
Lianshui, Huaian, Jiangsu	119.21	33.81	HA1	HA1-20	0.111111	indica
Lianshui, Huaian, Jiangsu	119.21	33.81	HA1	HA1-21	0.027027	indica
Lianshui, Huaian, Jiangsu	119.21	33.81	HA1	HA1-22	0.108108	indica
Lianshui, Huaian, Jiangsu	119.21	33.81	HA1	HA1-23	0.210526	indica
Lianshui, Huaian, Jiangsu	119.21	33.81	HA1	HA1-24	0.0810811	indica
Lianshui, Huaian, Jiangsu	119.21	33.81	HA1	HA1-25	0.108108	indica
Lianshui, Huaian, Jiangsu	119.21	33.81	HA1	HA1-26	0.157895	indica
Lianshui, Huaian, Jiangsu	119.21	33.81	HA1	HA1-27	0.918919	japonica
Lianshui, Huaian, Jiangsu	119.21	33.81	HA1	HA1-28	0.916667	japonica
Lianshui, Huaian, Jiangsu	119.21	33.81	HA1	HA1-29	0.905405	japonica
Lianshui, Huaian, Jiangsu	119.21	33.81	HA1	HA1-30	0.972222	japonica
Lianshui, Huaian, Jiangsu	119.21	33.81	HA1	HA1-31	0.794118	japonica
Liuhe, Nanjing, Jiangsu	118.69	32.52	NJ1	NJ1-1	0.027027	indica
Liuhe, Nanjing, Jiangsu	118.69	32.52	NJ1	NJ1-2	0.0405405	indica
Liuhe, Nanjing, Jiangsu	118.69	32.52	NJ1	NJ1-3	0.0571429	indica
Liuhe, Nanjing, Jiangsu	118.69	32.52	NJ1	NJ1-4	0.0285714	indica
Liuhe, Nanjing, Jiangsu	118.69	32.52	NJ1	NJ1-5	0.0555556	indica
Liuhe, Nanjing, Jiangsu	118.69	32.52	NJ1	NJ1-6	0.0833333	indica
Liuhe, Nanjing, Jiangsu	118.69	32.52	NJ1	NJ1-7	0.0526316	indica
Liuhe, Nanjing, Jiangsu	118.69	32.52	NJ1	NJ1-8	0.027027	indica
Liuhe, Nanjing, Jiangsu	118.69	32.52	NJ1	NJ1-9	0.108108	indica
Liuhe, Nanjing, Jiangsu	118.69	32.52	NJ1	NJ1-10	0.0540541	indica
Liuhe, Nanjing, Jiangsu	118.69	32.52	NJ1	NJ1-11	0.0277778	indica
Liuhe, Nanjing, Jiangsu	118.69	32.52	NJ1	NJ1-12	0.0694444	indica
Liuhe, Nanjing, Jiangsu	118.69	32.52	NJ1	NJ1-13	0.0810811	indica
Liuhe, Nanjing, Jiangsu	118.69	32.52	NJ1	NJ1-14	0.108108	indica
Liuhe, Nanjing, Jiangsu	118.69	32.52	NJ1	NJ1-15	0.0285714	indica
Liuhe, Nanjing, Jiangsu	118.69	32.52	NJ1	NJ1-16	0.0526316	indica
Liuhe, Nanjing, Jiangsu	118.69	32.52	NJ1	NJ1-17	0.0526316	indica
Liuhe, Nanjing, Jiangsu	118.69	32.52	NJ1	NJ1-18	0.0526316	indica
Liuhe, Nanjing, Jiangsu	118.69	32.52	NJ1	NJ1-19	0.0555556	indica
Liuhe, Nanjing, Jiangsu	118.69	32.52	NJ1	NJ1-20	0.0285714	indica
Liuhe, Nanjing, Jiangsu	118.69	32.52	NJ1	NJ1-21	0.027027	indica
Liuhe, Nanjing, Jiangsu	118.69	32.52	NJ1	NJ1-22	0.0277778	indica
Liuhe, Nanjing, Jiangsu	118.69	32.52	NJ1	NJ1-23	0.0285714	indica
Liuhe, Nanjing, Jiangsu	118.69	32.52	NJ1	NJ1-24	0.0833333	indica
Liuhe, Nanjing, Jiangsu	118.69	32.52	NJ1	NJ1-25	0.117647	indica
Liuhe, Nanjing, Jiangsu	118.69	32.52	NJ1	NJ1-26	0.0142857	indica
Liuhe, Nanjing, Jiangsu	118.69	32.52	NJ1	NJ1-27	0.0526316	indica
Liuhe, Nanjing, Jiangsu	118.69	32.52	NJ1	NJ1-28	0.027027	indica
Liuhe, Nanjing, Jiangsu	118.69	32.52	NJ1	NJ1-29	0.0540541	indica
Liuhe, Nanjing, Jiangsu	118.69	32.52	NJ1	NJ1-30	0.0555556	indica
Liuhe, Nanjing, Jiangsu	118.69	32.52	NJ1	NJ1-31	0.0526316	indica
Liuhe, Nanjing, Jiangsu	118.97	32.34	NJ2	NJ2-1	0.0555556	indica
Liuhe, Nanjing, Jiangsu	118.97	32.34	NJ2	NJ2-2	0.027027	indica
Liuhe, Nanjing, Jiangsu	118.97	32.34	NJ2	NJ2-3	0.027027	indica
Liuhe, Nanjing, Jiangsu	118.97	32.34	NJ2	NJ2-4	0.418919	intermediate
Liuhe, Nanjing, Jiangsu	118.97	32.34	NJ2	NJ2-5	0.0789474	indica
Liuhe, Nanjing, Jiangsu	118.97	32.34	NJ2	NJ2-6	0.027027	indica
Liuhe, Nanjing, Jiangsu	118.97	32.34	NJ2	NJ2-7	0.0972222	indica
Liuhe, Nanjing, Jiangsu	118.97	32.34	NJ2	NJ2-8	0.0694444	indica
Liuhe, Nanjing, Jiangsu	118.97	32.34	NJ2	NJ2-9	0.138889	indica
Liuhe, Nanjing, Jiangsu	118.97	32.34	NJ2	NJ2-10	0.0263158	indica
Liuhe, Nanjing, Jiangsu	118.97	32.34	NJ2	NJ2-11	0.0833333	indica
Liuhe, Nanjing, Jiangsu	118.97	32.34	NJ2	NJ2-12	0.0921053	indica
Liuhe, Nanjing, Jiangsu	118.97	32.34	NJ2	NJ2-13	0.0833333	indica
Liuhe, Nanjing, Jiangsu	118.97	32.34	NJ2	NJ2-14	0.0810811	indica
Liuhe, Nanjing, Jiangsu	118.97	32.34	NJ2	NJ2-15	0.105263	indica
Liuhe, Nanjing, Jiangsu	118.97	32.34	NJ2	NJ2-16	0.0810811	indica
Liuhe, Nanjing, Jiangsu	118.97	32.34	NJ2	NJ2-17	0.0833333	indica
Liuhe, Nanjing, Jiangsu	118.97	32.34	NJ2	NJ2-18	0.125	indica
Liuhe, Nanjing, Jiangsu	118.97	32.34	NJ2	NJ2-19	0.027027	indica
Liuhe, Nanjing, Jiangsu	118.97	32.34	NJ2	NJ2-20	0.0833333	indica
Liuhe, Nanjing, Jiangsu	118.97	32.34	NJ2	NJ2-21	0.0277778	indica
Liuhe, Nanjing, Jiangsu	118.97	32.34	NJ2	NJ2-22	0.027027	indica
Liuhe, Nanjing, Jiangsu	118.97	32.34	NJ2	NJ2-23	0.0810811	indica
Liuhe, Nanjing, Jiangsu	118.97	32.34	NJ2	NJ2-24	0.0263158	indica
Liuhe, Nanjing, Jiangsu	118.97	32.34	NJ2	NJ2-25	0.111111	indica
Liuhe, Nanjing, Jiangsu	118.97	32.34	NJ2	NJ2-26	0.027027	indica
Liuhe, Nanjing, Jiangsu	118.97	32.34	NJ2	NJ2-27	0.0277778	indica
Liuhe, Nanjing, Jiangsu	118.97	32.34	NJ2	NJ2-28	0.0526316	indica
Liuhe, Nanjing, Jiangsu	118.97	32.34	NJ2	NJ2-29	0.0810811	indica
Liuhe, Nanjing, Jiangsu	118.97	32.34	NJ2	NJ2-30	0.0857143	indica
Liuhe, Nanjing, Jiangsu	118.97	32.34	NJ2	NJ2-31	0.0675676	indica
Siyang, Suqian, Jiangsu	118.62	33.68	SQ1	SQ1-1	0.0555556	indica
Siyang, Suqian, Jiangsu	118.62	33.68	SQ1	SQ1-2	0.0405405	indica
Siyang, Suqian, Jiangsu	118.62	33.68	SQ1	SQ1-3	0.0394737	indica
Siyang, Suqian, Jiangsu	118.62	33.68	SQ1	SQ1-4	0.114286	indica
Siyang, Suqian, Jiangsu	118.62	33.68	SQ1	SQ1-5	0.105263	indica
Siyang, Suqian, Jiangsu	118.62	33.68	SQ1	SQ1-6	0.0540541	indica
Siyang, Suqian, Jiangsu	118.62	33.68	SQ1	SQ1-7	0.0921053	indica
Siyang, Suqian, Jiangsu	118.62	33.68	SQ1	SQ1-8	0.144737	indica
Siyang, Suqian, Jiangsu	118.62	33.68	SQ1	SQ1-9	0.0405405	indica
Siyang, Suqian, Jiangsu	118.62	33.68	SQ1	SQ1-10	0.105263	indica
Siyang, Suqian, Jiangsu	118.62	33.68	SQ1	SQ1-11	0.0394737	indica
Siyang, Suqian, Jiangsu	118.62	33.68	SQ1	SQ1-12	0.0789474	indica
Siyang, Suqian, Jiangsu	118.62	33.68	SQ1	SQ1-13	0.0263158	indica
Siyang, Suqian, Jiangsu	118.62	33.68	SQ1	SQ1-14	0.105263	indica
Siyang, Suqian, Jiangsu	118.62	33.68	SQ1	SQ1-15	0.0540541	indica
Siyang, Suqian, Jiangsu	118.62	33.68	SQ1	SQ1-16	0.0540541	indica
Siyang, Suqian, Jiangsu	118.62	33.68	SQ1	SQ1-17	0.716216	intermediate
Siyang, Suqian, Jiangsu	118.62	33.68	SQ1	SQ1-18	0.0405405	indica
Siyang, Suqian, Jiangsu	118.62	33.68	SQ1	SQ1-19	0.0540541	indica
Siyang, Suqian, Jiangsu	118.62	33.68	SQ1	SQ1-20	0.108108	indica
Siyang, Suqian, Jiangsu	118.62	33.68	SQ1	SQ1-21	0.0526316	indica
Siyang, Suqian, Jiangsu	118.62	33.68	SQ1	SQ1-22	0.0526316	indica
Siyang, Suqian, Jiangsu	118.62	33.68	SQ1	SQ1-23	0.118421	indica
Siyang, Suqian, Jiangsu	118.62	33.68	SQ1	SQ1-24	0.108108	indica
Siyang, Suqian, Jiangsu	118.62	33.68	SQ1	SQ1-25	0.0540541	indica
Siyang, Suqian, Jiangsu	118.62	33.68	SQ1	SQ1-26	0.0526316	indica
Siyang, Suqian, Jiangsu	118.62	33.68	SQ1	SQ1-27	0.0394737	indica
Siyang, Suqian, Jiangsu	118.62	33.68	SQ1	SQ1-28	0.0571429	indica
Siyang, Suqian, Jiangsu	118.62	33.68	SQ1	SQ1-29	0.0263158	indica
Siyang, Suqian, Jiangsu	118.62	33.68	SQ1	SQ1-30	0.0526316	indica
Siyang, Suqian, Jiangsu	118.62	33.68	SQ1	SQ1-31	0.0405405	indica
Shuyang, Suqian, Jiangsu	118.9	33.98	SQ2	SQ2-1	0.0277778	indica
Shuyang, Suqian, Jiangsu	118.9	33.98	SQ2	SQ2-2	0.0540541	indica
Shuyang, Suqian, Jiangsu	118.9	33.98	SQ2	SQ2-3	0.0921053	indica
Shuyang, Suqian, Jiangsu	118.9	33.98	SQ2	SQ2-4	0.111111	indica
Shuyang, Suqian, Jiangsu	118.9	33.98	SQ2	SQ2-5	0.0540541	indica
Shuyang, Suqian, Jiangsu	118.9	33.98	SQ2	SQ2-6	0.0833333	indica
Shuyang, Suqian, Jiangsu	118.9	33.98	SQ2	SQ2-7	0.0540541	indica
Shuyang, Suqian, Jiangsu	118.9	33.98	SQ2	SQ2-8	0.108108	indica
Shuyang, Suqian, Jiangsu	118.9	33.98	SQ2	SQ2-9	0.131579	indica
Shuyang, Suqian, Jiangsu	118.9	33.98	SQ2	SQ2-10	0.0945946	indica
Shuyang, Suqian, Jiangsu	118.9	33.98	SQ2	SQ2-11	0.105263	indica
Shuyang, Suqian, Jiangsu	118.9	33.98	SQ2	SQ2-12	0.0555556	indica
Shuyang, Suqian, Jiangsu	118.9	33.98	SQ2	SQ2-13	0.0921053	indica
Shuyang, Suqian, Jiangsu	118.9	33.98	SQ2	SQ2-14	0.0657895	indica
Shuyang, Suqian, Jiangsu	118.9	33.98	SQ2	SQ2-15	0.121622	indica
Shuyang, Suqian, Jiangsu	118.9	33.98	SQ2	SQ2-16	0.0810811	indica
Shuyang, Suqian, Jiangsu	118.9	33.98	SQ2	SQ2-17	0.111111	indica
Shuyang, Suqian, Jiangsu	118.9	33.98	SQ2	SQ2-18	0.0675676	indica
Shuyang, Suqian, Jiangsu	118.9	33.98	SQ2	SQ2-19	0.114286	indica
Shuyang, Suqian, Jiangsu	118.9	33.98	SQ2	SQ2-20	0.111111	indica
Shuyang, Suqian, Jiangsu	118.9	33.98	SQ2	SQ2-21	0.105263	indica
Shuyang, Suqian, Jiangsu	118.9	33.98	SQ2	SQ2-22	0.0945946	indica
Shuyang, Suqian, Jiangsu	118.9	33.98	SQ2	SQ2-23	0.0921053	indica
Shuyang, Suqian, Jiangsu	118.9	33.98	SQ2	SQ2-24	0.111111	indica
Shuyang, Suqian, Jiangsu	118.9	33.98	SQ2	SQ2-25	0.114286	indica
Shuyang, Suqian, Jiangsu	118.9	33.98	SQ2	SQ2-26	0.0526316	indica
Shuyang, Suqian, Jiangsu	118.9	33.98	SQ2	SQ2-27	0.0945946	indica
Shuyang, Suqian, Jiangsu	118.9	33.98	SQ2	SQ2-28	0.0833333	indica
Shuyang, Suqian, Jiangsu	118.9	33.98	SQ2	SQ2-29	0.111111	indica
Shuyang, Suqian, Jiangsu	118.9	33.98	SQ2	SQ2-30	0.0921053	indica
Shuyang, Suqian, Jiangsu	118.9	33.98	SQ2	SQ2-31	0.105263	indica
Shuyang, Suqian, Jiangsu	118.9	33.98	SQ2	SQ2-32	0.108108	indica
Ningan, Mudanjiang, Heilongjiang	129.48	44.33	HLJ	HLJ-1	0.842105	japonica
Ningan, Mudanjiang, Heilongjiang	129.48	44.33	HLJ	HLJ-2	0.947368	japonica
Ningan, Mudanjiang, Heilongjiang	129.48	44.33	HLJ	HLJ-3	0.756757	japonica
Ningan, Mudanjiang, Heilongjiang	129.48	44.33	HLJ	HLJ-4	0.921053	japonica
Ningan, Mudanjiang, Heilongjiang	129.48	44.33	HLJ	HLJ-5	0.945946	japonica
Ningan, Mudanjiang, Heilongjiang	129.48	44.33	HLJ	HLJ-6	0.947368	japonica
Ningan, Mudanjiang, Heilongjiang	129.48	44.33	HLJ	HLJ-7	0.947368	japonica
Ningan, Mudanjiang, Heilongjiang	129.48	44.33	HLJ	HLJ-8	0.789474	japonica
Ningan, Mudanjiang, Heilongjiang	129.48	44.33	HLJ	HLJ-9	0.824324	japonica
Ningan, Mudanjiang, Heilongjiang	129.48	44.33	HLJ	HLJ-10	0.810811	japonica
Ningan, Mudanjiang, Heilongjiang	129.48	44.33	HLJ	HLJ-11	0.973684	japonica
Ningan, Mudanjiang, Heilongjiang	129.48	44.33	HLJ	HLJ-12	0.907895	japonica
Ningan, Mudanjiang, Heilongjiang	129.48	44.33	HLJ	HLJ-13	0.986842	japonica
Ningan, Mudanjiang, Heilongjiang	129.48	44.33	HLJ	HLJ-14	0.960526	japonica
Ningan, Mudanjiang, Heilongjiang	129.48	44.33	HLJ	HLJ-15	0.932432	japonica
Ningan, Mudanjiang, Heilongjiang	129.48	44.33	HLJ	HLJ-16	0.960526	japonica
Ningan, Mudanjiang, Heilongjiang	129.48	44.33	HLJ	HLJ-17	0.960526	japonica
Ningan, Mudanjiang, Heilongjiang	129.48	44.33	HLJ	HLJ-18	0.928571	japonica
Ningan, Mudanjiang, Heilongjiang	129.48	44.33	HLJ	HLJ-19	0.934211	japonica
Ningan, Mudanjiang, Heilongjiang	129.48	44.33	HLJ	HLJ-20	0.921053	japonica
Ningan, Mudanjiang, Heilongjiang	129.48	44.33	HLJ	HLJ-21	0.921053	japonica
Ningan, Mudanjiang, Heilongjiang	129.48	44.33	HLJ	HLJ-22	0.945946	japonica
Ningan, Mudanjiang, Heilongjiang	129.48	44.33	HLJ	HLJ-23	0.932432	japonica
Ningan, Mudanjiang, Heilongjiang	129.48	44.33	HLJ	HLJ-24	0.960526	japonica
Ningan, Mudanjiang, Heilongjiang	129.48	44.33	HLJ	HLJ-25	0.973684	japonica
Ningan, Mudanjiang, Heilongjiang	129.48	44.33	HLJ	HLJ-26	0.944444	japonica
Ningan, Mudanjiang, Heilongjiang	129.48	44.33	HLJ	HLJ-27	0.932432	japonica
Ningan, Mudanjiang, Heilongjiang	129.48	44.33	HLJ	HLJ-28	0.932432	japonica
Ningan, Mudanjiang, Heilongjiang	129.48	44.33	HLJ	HLJ-29	0.960526	japonica
Ningan, Mudanjiang, Heilongjiang	129.48	44.33	HLJ	HLJ-30	0.947368	japonica
Ningan, Mudanjiang, Heilongjiang	129.48	44.33	HLJ	HLJ-31	0.789474	japonica
Jiangyuan, Dunhua, Jilin	129.38	42.9	JL	JL-1	0.90625	japonica
Jiangyuan, Dunhua, Jilin	129.38	42.9	JL	JL-2	0.910714	japonica
Jiangyuan, Dunhua, Jilin	129.38	42.9	JL	JL-3	1	japonica
Jiangyuan, Dunhua, Jilin	129.38	42.9	JL	JL-4	0.90625	japonica
Jiangyuan, Dunhua, Jilin	129.38	42.9	JL	JL-5	0.905405	japonica
Jiangyuan, Dunhua, Jilin	129.38	42.9	JL	JL-6	0.973684	japonica
Jiangyuan, Dunhua, Jilin	129.38	42.9	JL	JL-7	0.921053	japonica
Jiangyuan, Dunhua, Jilin	129.38	42.9	JL	JL-8	0.972973	japonica
Jiangyuan, Dunhua, Jilin	129.38	42.9	JL	JL-9	0.986842	japonica
Jiangyuan, Dunhua, Jilin	129.38	42.9	JL	JL-10	0.973684	japonica
Jiangyuan, Dunhua, Jilin	129.38	42.9	JL	JL-11	0.960526	japonica
Jiangyuan, Dunhua, Jilin	129.38	42.9	JL	JL-12	0.986842	japonica
Jiangyuan, Dunhua, Jilin	129.38	42.9	JL	JL-13	0.960526	japonica
Jiangyuan, Dunhua, Jilin	129.38	42.9	JL	JL-14	0.959459	japonica
Jiangyuan, Dunhua, Jilin	129.38	42.9	JL	JL-15	0.947368	japonica
Jiangyuan, Dunhua, Jilin	129.38	42.9	JL	JL-16	0.851351	japonica
Jiangyuan, Dunhua, Jilin	129.38	42.9	JL	JL-17	0.986486	japonica
Jiangyuan, Dunhua, Jilin	129.38	42.9	JL	JL-18	0.947368	japonica
Jiangyuan, Dunhua, Jilin	129.38	42.9	JL	JL-19	0.986486	japonica
Jiangyuan, Dunhua, Jilin	129.38	42.9	JL	JL-20	0.960526	japonica
Jiangyuan, Dunhua, Jilin	129.38	42.9	JL	JL-21	0.986842	japonica
Jiangyuan, Dunhua, Jilin	129.38	42.9	JL	JL-22	0.960526	japonica
Jiangyuan, Dunhua, Jilin	129.38	42.9	JL	JL-23	0.959459	japonica
Jiangyuan, Dunhua, Jilin	129.38	42.9	JL	JL-24	0.972973	japonica
Jiangyuan, Dunhua, Jilin	129.38	42.9	JL	JL-25	0.921053	japonica
Jiangyuan, Dunhua, Jilin	129.38	42.9	JL	JL-26	0.986842	japonica
Jiangyuan, Dunhua, Jilin	129.38	42.9	JL	JL-27	0.986842	japonica
Jiangyuan, Dunhua, Jilin	129.38	42.9	JL	JL-28	0.973684	japonica
Jiangyuan, Dunhua, Jilin	129.38	42.9	JL	JL-29	0.960526	japonica
Jiangyuan, Dunhua, Jilin	129.38	42.9	JL	JL-30	0.986842	japonica
Jiangyuan, Dunhua, Jilin	129.38	42.9	JL	JL-31	0.960526	japonica
Dawa, Panjin, Liaoning	122.09	40.91	LN	LN-1	0.921053	japonica
Dawa, Panjin, Liaoning	122.09	40.91	LN	LN-2	0.847222	japonica
Dawa, Panjin, Liaoning	122.09	40.91	LN	LN-3	0.797297	japonica
Dawa, Panjin, Liaoning	122.09	40.91	LN	LN-4	0.902778	japonica
Dawa, Panjin, Liaoning	122.09	40.91	LN	LN-5	0.958333	japonica
Dawa, Panjin, Liaoning	122.09	40.91	LN	LN-6	0.986842	japonica
Dawa, Panjin, Liaoning	122.09	40.91	LN	LN-7	0.891892	japonica
Dawa, Panjin, Liaoning	122.09	40.91	LN	LN-8	0.947368	japonica
Dawa, Panjin, Liaoning	122.09	40.91	LN	LN-9	0.855263	japonica
Dawa, Panjin, Liaoning	122.09	40.91	LN	LN-10	0.837838	japonica
Dawa, Panjin, Liaoning	122.09	40.91	LN	LN-11	0.921053	japonica
Dawa, Panjin, Liaoning	122.09	40.91	LN	LN-12	0.973684	japonica
Dawa, Panjin, Liaoning	122.09	40.91	LN	LN-13	0.918919	japonica
Dawa, Panjin, Liaoning	122.09	40.91	LN	LN-14	0.891892	japonica
Dawa, Panjin, Liaoning	122.09	40.91	LN	LN-15	0.921053	japonica
Dawa, Panjin, Liaoning	122.09	40.91	LN	LN-16	0.868421	japonica
Dawa, Panjin, Liaoning	122.09	40.91	LN	LN-17	0.828947	japonica
Dawa, Panjin, Liaoning	122.09	40.91	LN	LN-18	0.921053	japonica
Dawa, Panjin, Liaoning	122.09	40.91	LN	LN-19	0.868421	japonica
Dawa, Panjin, Liaoning	122.09	40.91	LN	LN-20	0.907895	japonica
Dawa, Panjin, Liaoning	122.09	40.91	LN	LN-21	0.810811	japonica
Dawa, Panjin, Liaoning	122.09	40.91	LN	LN-22	0.921053	japonica
Dawa, Panjin, Liaoning	122.09	40.91	LN	LN-23	0.945946	japonica
Dawa, Panjin, Liaoning	122.09	40.91	LN	LN-24	0.828947	japonica
Dawa, Panjin, Liaoning	122.09	40.91	LN	LN-25	0.802632	japonica
Dawa, Panjin, Liaoning	122.09	40.91	LN	LN-26	0.789474	japonica
Dawa, Panjin, Liaoning	122.09	40.91	LN	LN-27	0.947368	japonica
Dawa, Panjin, Liaoning	122.09	40.91	LN	LN-28	0.828947	japonica
Dawa, Panjin, Liaoning	122.09	40.91	LN	LN-29	0.868421	japonica
Dawa, Panjin, Liaoning	122.09	40.91	LN	LN-30	0.947368	japonica
Dawa, Panjin, Liaoning	122.09	40.91	LN	LN-31	0.905405	japonica
Chidou, Leizhou, Guangdong	109.77	20.87	CD	LZ-CD-1	0.0571429	indica
Chidou, Leizhou, Guangdong	109.77	20.87	CD	LZ-CD-2	0.0857143	indica
Chidou, Leizhou, Guangdong	109.77	20.87	CD	LZ-CD-3	0.0540541	indica
Chidou, Leizhou, Guangdong	109.77	20.87	CD	LZ-CD-4	0.0555556	indica
Chidou, Leizhou, Guangdong	109.77	20.87	CD	LZ-CD-5	0.0571429	indica
Chidou, Leizhou, Guangdong	109.77	20.87	CD	LZ-CD-6	0.0540541	indica
Chidou, Leizhou, Guangdong	109.77	20.87	CD	LZ-CD-7	0.0555556	indica
Chidou, Leizhou, Guangdong	109.77	20.87	CD	LZ-CD-8	0.0540541	indica
Chidou, Leizhou, Guangdong	109.77	20.87	CD	LZ-CD-9	0.0571429	indica
Chidou, Leizhou, Guangdong	109.77	20.87	CD	LZ-CD-10	0.0714286	indica
Chidou, Leizhou, Guangdong	109.77	20.87	CD	LZ-CD-11	0.0606061	indica
Chidou, Leizhou, Guangdong	109.77	20.87	CD	LZ-CD-12	0.0714286	indica
Chidou, Leizhou, Guangdong	109.77	20.87	CD	LZ-CD-13	0.0540541	indica
Chidou, Leizhou, Guangdong	109.77	20.87	CD	LZ-CD-14	0.0972222	indica
Chidou, Leizhou, Guangdong	109.77	20.87	CD	LZ-CD-15	0.0675676	indica
Chidou, Leizhou, Guangdong	109.77	20.87	CD	LZ-CD-16	0.027027	indica
Chidou, Leizhou, Guangdong	109.77	20.87	CD	LZ-CD-17	0.027027	indica
Chidou, Leizhou, Guangdong	109.77	20.87	CD	LZ-CD-18	0.0285714	indica
Chidou, Leizhou, Guangdong	109.77	20.87	CD	LZ-CD-19	0.0555556	indica
Chidou, Leizhou, Guangdong	109.77	20.87	CD	LZ-CD-20	0.0833333	indica
Chidou, Leizhou, Guangdong	109.77	20.87	CD	LZ-CD-21	0.0571429	indica
Chidou, Leizhou, Guangdong	109.77	20.87	CD	LZ-CD-22	0.0555556	indica
Chidou, Leizhou, Guangdong	109.77	20.87	CD	LZ-CD-23	0.0555556	indica
Chidou, Leizhou, Guangdong	109.77	20.87	CD	LZ-CD-24	0.0555556	indica
Chidou, Leizhou, Guangdong	109.77	20.87	CD	LZ-CD-25	0.09375	indica
Chidou, Leizhou, Guangdong	109.77	20.87	CD	LZ-CD-26	0.03125	indica
Chidou, Leizhou, Guangdong	109.77	20.87	CD	LZ-CD-27	0.0344828	indica
Chidou, Leizhou, Guangdong	109.77	20.87	CD	LZ-CD-28	0.0540541	indica
Chidou, Leizhou, Guangdong	109.77	20.87	CD	LZ-CD-29	0.0571429	indica
Chidou, Leizhou, Guangdong	109.77	20.87	CD	LZ-CD-30	0.0540541	indica
Chidou, Leizhou, Guangdong	109.77	20.87	CD	LZ-CD-31	0.0571429	indica
Leigao, Leizhou, Guangdong	110.26	20.67	LG	LZ-LG-1	0.037037	indica
Leigao, Leizhou, Guangdong	110.26	20.67	LG	LZ-LG-2	0.0540541	indica
Leigao, Leizhou, Guangdong	110.26	20.67	LG	LZ-LG-3	0.0735294	indica
Leigao, Leizhou, Guangdong	110.26	20.67	LG	LZ-LG-4	0.0285714	indica
Leigao, Leizhou, Guangdong	110.26	20.67	LG	LZ-LG-5	0.0405405	indica
Leigao, Leizhou, Guangdong	110.26	20.67	LG	LZ-LG-6	0.0714286	indica
Leigao, Leizhou, Guangdong	110.26	20.67	LG	LZ-LG-7	0.0945946	indica
Leigao, Leizhou, Guangdong	110.26	20.67	LG	LZ-LG-8	0.015625	indica
Leigao, Leizhou, Guangdong	110.26	20.67	LG	LZ-LG-9	0.0540541	indica
Leigao, Leizhou, Guangdong	110.26	20.67	LG	LZ-LG-10	0.0526316	indica
Leigao, Leizhou, Guangdong	110.26	20.67	LG	LZ-LG-11	0.0857143	indica
Leigao, Leizhou, Guangdong	110.26	20.67	LG	LZ-LG-12	0.0540541	indica
Leigao, Leizhou, Guangdong	110.26	20.67	LG	LZ-LG-13	0.0285714	indica
Leigao, Leizhou, Guangdong	110.26	20.67	LG	LZ-LG-14	0.0285714	indica
Leigao, Leizhou, Guangdong	110.26	20.67	LG	LZ-LG-15	0.0571429	indica
Leigao, Leizhou, Guangdong	110.26	20.67	LG	LZ-LG-16	0.0277778	indica
Leigao, Leizhou, Guangdong	110.26	20.67	LG	LZ-LG-17	0.0357143	indica
Leigao, Leizhou, Guangdong	110.26	20.67	LG	LZ-LG-18	0.0263158	indica
Leigao, Leizhou, Guangdong	110.26	20.67	LG	LZ-LG-19	0.03125	indica
Leigao, Leizhou, Guangdong	110.26	20.67	LG	LZ-LG-20	0.0571429	indica
Leigao, Leizhou, Guangdong	110.26	20.67	LG	LZ-LG-21	0.0540541	indica
Leigao, Leizhou, Guangdong	110.26	20.67	LG	LZ-LG-22	0.0789474	indica
Leigao, Leizhou, Guangdong	110.26	20.67	LG	LZ-LG-23	0.0625	indica
Leigao, Leizhou, Guangdong	110.26	20.67	LG	LZ-LG-24	0.0625	indica
Leigao, Leizhou, Guangdong	110.26	20.67	LG	LZ-LG-25	0.0833333	indica
Leigao, Leizhou, Guangdong	110.26	20.67	LG	LZ-LG-26	0.0666667	indica
Leigao, Leizhou, Guangdong	110.26	20.67	LG	LZ-LG-27	0.0645161	indica
Leigao, Leizhou, Guangdong	110.26	20.67	LG	LZ-LG-28	0.0833333	indica
Leigao, Leizhou, Guangdong	110.26	20.67	LG	LZ-LG-29	0.0138889	indica
Leigao, Leizhou, Guangdong	110.26	20.67	LG	LZ-LG-30	0.0606061	indica
Leigao, Leizhou, Guangdong	110.26	20.67	LG	LZ-LG-31	0.0263158	indica
Hejia, Leizhou, Guangdong	110.17	20.83	HJ	LZ-HJ-1	0.135135	indica
Hejia, Leizhou, Guangdong	110.17	20.83	HJ	LZ-HJ-2	0.0263158	indica
Hejia, Leizhou, Guangdong	110.17	20.83	HJ	LZ-HJ-3	0.0540541	indica
Hejia, Leizhou, Guangdong	110.17	20.83	HJ	LZ-HJ-4	0.0540541	indica
Hejia, Leizhou, Guangdong	110.17	20.83	HJ	LZ-HJ-5	0.0540541	indica
Hejia, Leizhou, Guangdong	110.17	20.83	HJ	LZ-HJ-6	0.03125	indica
Hejia, Leizhou, Guangdong	110.17	20.83	HJ	LZ-HJ-7	0.0540541	indica
Hejia, Leizhou, Guangdong	110.17	20.83	HJ	LZ-HJ-8	0.0555556	indica
Hejia, Leizhou, Guangdong	110.17	20.83	HJ	LZ-HJ-9	0.0789474	indica
Hejia, Leizhou, Guangdong	110.17	20.83	HJ	LZ-HJ-10	0.0540541	indica
Hejia, Leizhou, Guangdong	110.17	20.83	HJ	LZ-HJ-11	0.0405405	indica
Hejia, Leizhou, Guangdong	110.17	20.83	HJ	LZ-HJ-12	0.0263158	indica
Hejia, Leizhou, Guangdong	110.17	20.83	HJ	LZ-HJ-13	0.0540541	indica
Hejia, Leizhou, Guangdong	110.17	20.83	HJ	LZ-HJ-14	0.0555556	indica
Hejia, Leizhou, Guangdong	110.17	20.83	HJ	LZ-HJ-15	0.0789474	indica
Hejia, Leizhou, Guangdong	110.17	20.83	HJ	LZ-HJ-16	0.0789474	indica
Hejia, Leizhou, Guangdong	110.17	20.83	HJ	LZ-HJ-17	0.0394737	indica
Hejia, Leizhou, Guangdong	110.17	20.83	HJ	LZ-HJ-18	0.0789474	indica
Hejia, Leizhou, Guangdong	110.17	20.83	HJ	LZ-HJ-19	0.0540541	indica
Hejia, Leizhou, Guangdong	110.17	20.83	HJ	LZ-HJ-20	0.0833333	indica
Hejia, Leizhou, Guangdong	110.17	20.83	HJ	LZ-HJ-21	0.0540541	indica
Hejia, Leizhou, Guangdong	110.17	20.83	HJ	LZ-HJ-22	0.0810811	indica
Hejia, Leizhou, Guangdong	110.17	20.83	HJ	LZ-HJ-23	0.0263158	indica
Hejia, Leizhou, Guangdong	110.17	20.83	HJ	LZ-HJ-24	0.0416667	indica
Hejia, Leizhou, Guangdong	110.17	20.83	HJ	LZ-HJ-25	0.1	indica
Hejia, Leizhou, Guangdong	110.17	20.83	HJ	LZ-HJ-26	0.0277778	indica
Hejia, Leizhou, Guangdong	110.17	20.83	HJ	LZ-HJ-27	0.0540541	indica
Hejia, Leizhou, Guangdong	110.17	20.83	HJ	LZ-HJ-28	0.0526316	indica
Hejia, Leizhou, Guangdong	110.17	20.83	HJ	LZ-HJ-29	0.027027	indica
Hejia, Leizhou, Guangdong	110.17	20.83	HJ	LZ-HJ-30	0.0789474	indica
Shanghai				yazuizhongjing	0.95	typical japonica
Jilin				zaoshengjingzu	0.97	typical japonica
Hebei				weinanhongmangdao	0.97	typical japonica
Hebei				qinglongweiguo	1	typical japonica
Jiangsu				CV-SQ1	0.93	typical japonica
Jiangsu				CV-SQ3	0.97	typical japonica
Jiangsu				CV-WX2	0.97	typical japonica
Jiangsu				CV-YZ2	0.96	typical japonica
Jiangsu				CV-YZ3	0.93	typical japonica
Jiangsu				CV-NT3	0.93	typical japonica
Jiangsu				CV-LYG3	0.93	typical japonica
Jiangsu				CV-NJ3	0.97	typical japonica
Jiangsu				CV-NT1	0.97	typical japonica
Hubei				bashizao	0	typical indica
Guangdong				chiminei	0.01	typical indica
Zhejiang				gailiangwu	0.08	typical indica
Sichuan				chengduai3hao	0	typical indica
Shanghai				jiefangzhong	0.05	typical indica
Guangxi				liushirizao	0	typical indica
Anhui				nanfengzao	0.03	typical indica
Sichuan				sankecun	0	typical indica
Sichuan				xiaogu	0.01	typical indica
Jiangsu				CV-XZ2	0.07	typical indica
Jiangsu				CV-HA2	0.03	typical indica
Jiangsu				CV-HA4	0.03	typical indica
Guangdong				CV-LG	0.07	typical indica

## Sheet: Table S2
Table S2 DNA sequences of InDel and SSR primer pairs
Locus	Chromosome No.	DNA sequence of primers (forward)	DNA sequence of primers (reverse)	Motifs	Fluorescent group
InDel primer pairs
R1M7	1	CATTCCTGGTTCTACATTACTTA	CGCCTCACTAGAATATCGGA		FAM
R1M30	1	CAAGGGGCCCTAATTTATCTA	TGTTTACTTTGTTCTTGGACTG		HEX
R1M37	1	CATAGTTCGCCATCGTCAT	ACACGCCATAGCAAGGAA		FAM
R1M47	1	CAATAGAATTACTGATGAAACCTTA	GCCCGTTACCGCTTATGT		HEX
R2M10	2	CCCCAGTCTGCTGCCATCT	GAATGTATTTCAGTTCCAGTAAG		HEX
R2M24	2	CGGGCAACAACGGCTCTG	AGGGAATAAGGCGATACGG		ROX
R2M26	2	CGCAGCAAAGTGCGGAGTA	CAGGTGAATTGCCAATTT		HEX
R2M50	2	CCCTGAAGGAAATGATAGCAATAG	GTTTTGTATGCTCTTCACTTGTC		FAM
R3M10	3	CCCGAGTACCATTGCTTTC	CTGCCATAGTTACTGCTCTGTT		HEX
R3M23	3	CTGCTTACAAGGGTCCAAT	GGAGGTGCCTACCAAGAG		ROX
R3M30	3	CAGGCTAAGTGAAGAAATAATAAG	CTCCGTATTCATTACTGGTTG		FAM
R3M53	3	CACACTGGCTACGGCAAAG	TTTGTTCGGGAATAATGATGC		ROX
R4M17	4	CAGTGCTCGGTTTTGTTTTC	GTCAGATATAATTGATGGATGTA		HEX
R4M43	4	CCTTGAACCTGAGTGAGTGG	CGATGAAAATGATGTCTA		FAM
R5M13	5	CGAGAAAGAGTGGAAGGAG	AGTATCGTCAGGAGGGTC		ROX
R5M40	5	CTTCTGCCGCTATCCTGCTA	TGCCCTTGCTATTATCGTTGT		HEX
R6M14	6	CAAATGTCCATGTGTTTGCTTC	CATGTGTGGAATGTGGTTG		FAM
R6M44	6	CTTAGGAATAAAGGCTGGATA	TTACCGTTAATAGGTGGAA		FAM
R7M7	7	CACCTTCCCTCCCCTTTTGAT	AACTTGGTCTTCCTGTTTTATTG		ROX
R7M24	7	CGGCACGGGCTATAAAGTG	AGGGAAGATACGGTTGGT		ROX
R7M30	7	CATTGTTATGCTCGCTCTTAC	GAGTGCTGACTGATTACGG		FAM
R7M37	7	CCAGCCCTAAATCTAAATACCC	ACGTTGAGACAGGCGAGC		FAM
R8M23	8	CCCTATTCACTCTACCGACAT	GTTTAGTTCCCATTGCTTT		HEX
R8M32	8	CATCGGACTGTTTCTCACC	CAACACTAACCTCGCTCA		HEX
R8M33	8	CCGAAAGAGGAGAGGGGTAGT	CGAAAACGAGAAACAAATA		FAM
R8M46	8	CCAGCAGAGTCCAGAGAAGAT	GCATAAGATGGCGAGTGA		FAM
R9M10	9	CCTTTGGATTCAGGGGGA	AACTTGAAACGGAGGCAG		HEX
R9M14	9	CATGGCATTCAATCCAGAAA	GAGACGGTCAACGAGCA		ROX
R9M42	9	CCTATAAGACCAAAACGAAAACT	GAAAACCATTGTGTCACTGTA		HEX
R10M17	10	CTGAACAATAAACCACAGAAGCA	CCCTTTATTCCCTCCTTTG		ROX
R10M30	10	CCCCTAAAAATAGAGCAACCT	ACCCATAATACTACCAATCAAC		FAM
R10M40	10	CGTCCCTAGGCCATCTCTTG	GCGAATAGGGGTGGACAG		FAM
R11M23	11	CAAGGTTGACAAGGACAGAAG	TCGCAGGAATGGATAAAA		ROX
R11M40	11	CAAGAAAAATATCTATTGAGGAGTG	GGAGGACCATAAATGACGG		ROX
R12M10	12	CATCATTTCAGCCTGTGCC	AGCTTAATAGGGGGGACG		HEX
R12M16	12	CGGAACCAGGCTATCCACT	GAAGCTGCTCGATCACAA		FAM
R12M27	12	CATTTCATTGCCATCAGTT	GTAATCTTCTATCCGTTCA		ROX
R12M43	12	CCCGCCGAGAAGAAACAAA	CCCAAGAACAGGATTACA		ROX
SSR primer pairs
RM9	1	GGTGCCATTGTCGTCCTC	ACGGCCCTCATCACCTTC	(TC)14	HEX
RM1	1	GCGAAAACACAATGCAAAAA	GCGTTGGTTGGACCTGAC	(AG)8	ROX
RM84	1	TAAGGGTCCATCCACAAGATG	TTGCAAATGCAGCTAGAGTAC	(TCT)10	HEX
RM246	1	GAGCTCCATCAGCCATTCAG	CTGAGTGCTGCTGCGACT	(CT)20	ROX
RM208	2	TCTGCAAGCCTTGTCTGATG	TAAGTCGATCATTGTGTGGACC	(CT)17	ROX
RM154	2	ACCCTCTCCGCCTCGCCTCCTC	CTCCTCCTCCTGCGACCGCTCC	(GA)21	HEX
RM262	2	CATTCCGTCTCGGCTCAACT	CAGAGCAAGGTGGCTTGC	(CT)9	HEX
RM423	2	AGCACCCATGCCTTATGTTG	CCTTTTTCAGTAGCCCTCCC	(TTC)9	FAM
RM218	3	TGGTCAAACCAAGGTCCTTC	GACATACATTCTACCCCCGG	(TC)24(ACT)5(GT)11	ROX
RM514	3	AGATTGATCTCCCATTCCCC	CACGAGCATATTACTAGTGG	(AC)12	FAM
RM282	3	CTGTGTCGAAAGGCTGCAC	CAGTCCTGTGTTGCAGCAAG	(TC)9	HEX
RM3525	3	ACACTCTCAGCTCATCAAGACC	GGGCAAGTGGTCAAATCTTG	(CT)33	FAM
RM17088	4	CTGTCTCCGTCTTCCTCACTCG	TGGAGAAATCTCCCTTCCTGAGC	(CT)31	FAM
RM470	4	TCCTCATCGGCTTCTTCTTC	AGAACCCGTTCTACGTCACG	(TTC)14	HEX
RM551	4	AGCCCAGACTAGCATGATTG	GAAGGCGAGAAGGATCACAG	(AG)18	ROX
RM335	4	GTACACACCCACATCGAGAAG	GCTCTATGCGAGTATCCATGG	(AAG)12	HEX
RM18130	5	CACCTCCTCCAAGATCCTTATGC	CTCTCTGTCTCGCTGTCTGTTGC	(CT)12	ROX
RM18764	5	ACAGCCTCAAATTGTGAGCAAGG	GCTGTATGATCTGTATCCATCCATCC	(GA)12	FAM
RM480	5	GCTCAAGCATTCTGCAGTTG	GCGCTTCTGCTTATTGGAAG	(CA)30	FAM
RM267	5	TGCAGACATAGAGAAGGAAGTG	AGCAACAGCACAACTTGATG	(AG)12	HEX
RM19424	6	TTCAACGCTAGCTCTTGATGACG	GTGATCATTTGTGCTCATCTGTGG	(AAAG)5	HEX
RM469	6	AGCTGAACAAGCCCTGAAAG	GACTTGGGCAGTGTGACATG	(AG)15	FAM
RM345	6	ATTGGTAGCTCAATGCAAGC	GTGCAACAACCCCACATG	(TCT)5	ROX
RM20132	6	ACGCCGCTCTGCTCAAAGAACC	GTCGTGACACGGAGGCTTGTGG	(TC)14	FAM
RM11	7	TCTCCTCTTCCCCCGATC	ATAGCGGGCGAGGCTTAG	(GA)17	ROX
RM560	7	GCAGGAGGAACAGAATCAGC	AGCCCGTGATACGGTGATAG	(CT)12	ROX
RM6338	7	GAGAAGGTTCGGGGAGCTAG	GTTCTTCCTCCCTTTGCCTC	(GAA)8	HEX
RM20838	7	GAGTACCTCACAATGTCTAAGTGTCC	TCTGTGCATCGTTACTAGATCACC	(ATAC)6	ROX
RM22254	8	GTATAAGCCACATGGCGGTTTAGG	GAAGTTGACGCCCTGAAGAAGC	(ATAG)5	HEX
RM149	8	GCTGACCAACGAACCTAGGCCG	GTTGGAAGCCTTTCCTCGTAACACG	(AT)10	FAM
RM337	8	GTAGGAAAGGAAGGGCAGAG	CGATAGATAGCTAGATGTGGCC	(GAA)6	TAMRA
RM223	8	GAGTGAGCTTGGGCTGAAAC	GAAGGCAAGTCTTGGCACTG	(CT)20	FAM
RM215	9	CAAAATGGAGCAGCAAGAGC	TGAGCACCTCCTTCTCTGTAG	(CT)16	HEX
RM23662	9	GAGAGGACGATGGCACTATTGG	CGAGGAACTTGATTCGCATGG	(GGC)10	FAM
RM553	9	AACTCCACATGATTCCACCC	GAGAAGGTGGTTGCAGAAGC	(CT)10	FAM
RM566	9	ACCCAACTACGATCAGCTCG	CTCCAGGAACACGCTCTTTC	(AG)15	ROX
RM25613	10	TTCAAGCATGGACCTCAGATTAGC	AAAGACGTTGGGCAAGAAAGACG	(CT)25	ROX
RM258	10	TGCTGTATGTAGCTCGCACC	TGGCCTTTAAAGCTGTCGC	(AG)11(GAG)6	HEX
RM222	10	CTTAAATGGGCCACATGCG	CAAAGCTTCCGGCCAAAAG	(CT)18	FAM
RM590	10	CATCTCCGCTCTCCATGC	GGAGTTGGGGTCTTGTTCG	(CTT)10	ROX
RM229	11	CACTCACACGAACGACTGAC	CGCAGGTTCTTGTGAAATGT	(TC)18	ROX
RM286	11	GGCTTCATCTTTGGCGAC	CCGGATTCACGAGATAAACTC	(GA)16	TAMRA
RM536	11	TCTCTCCTCTTGTTTGGCTC	ACACACCAACACGACCACAC	(CT)16	FAM
RM26614	11	TAGCTATTTGATCCATGGGTCTCTGC	TATGGCCGAGAAACGAACATCC	(ATA)12	TAMRA
RM12	12	TGCCCTGTTATTTTCTTCTCTC	GGTGATCCTTTCCCATTTCA	(CT)15	FAM
RM235	12	AGAAGCTAGGGCTAACGAAC	TCACCTGGTCAGCCTCTTTC	(CT)24	HEX
RM247	12	TAGTGCCGATCGATGTAACG	CATATGGTTTTGACAAAGCG	(CT)28	TAMRA

## Sheet: Table S3
Table S3. Average planting areas of indica and japonica rice varietie for every 10 years (khm2)
Period	Planting areas (khm2)	japonica varieties (khm2)	indica varieties (khm2)
1950-1959	1991.92	3.4	1988.52
1960-1969	1945.64	35.15	1910.49
1970-1979	2860.11	458.9	2401.21
1980-1989	2473.63	321.61	2152.02
1990-1999	2343.19	1339.74	1003.45
2000-2009	2128.71	1657.97	470.74
2010-2020	2305.32	2015.29	290.03
